# Supplementary material for: ﻿Annotated checklist of the operculated land snails from Thailand (Mollusca, Gastropoda, Caenogastropoda): the family Pupinidae, with descriptions of several new species and subspecies, and notes on classification of Pupina Vignard, 1829 and Pupinella Gray, 1850 from mainland Southeast Asia
Source: Zookeys. 2022 Aug 25;1119:1–115. doi: 10.3897/zookeys.1119.85400 (PMC9848625; doi:10.3897/zookeys.1119.85400)
Supplement: XML Treatment for Coptocheilus [file zookeys.1119.85400-treatment3.xml]

<!DOCTYPE tp:taxon-treatment
  PUBLIC "-//TaxonX//DTD Taxonomic Treatment Publishing DTD v0 20100105//EN" "tax-treatment-NSO.dtd">
<tp:taxon-treatment xmlns:tp="http://www.plazi.org/taxpub"><tp:treatment-meta><kwd-group><label>Taxon classification</label><kwd>
                  <named-content content-type="kingdom">Animalia</named-content>
                </kwd><kwd>
                  <named-content content-type="order">Architaenioglossa</named-content>
                </kwd><kwd>
                  <named-content content-type="family">Pupinidae</named-content>
                </kwd></kwd-group><mixed-citation publication-type="journal"><person-group><name><surname>Jirapatrasilp</surname><given-names>Parin</given-names></name><name><surname>Sutcharit</surname><given-names>Chirasak</given-names></name><name><surname>Panha</surname><given-names>Somsak</given-names></name></person-group><article-title>﻿Annotated checklist of the operculated land snails from Thailand (<tp:taxon-name><tp:taxon-name-part taxon-name-part-type="phylum">Mollusca</tp:taxon-name-part></tp:taxon-name>, <tp:taxon-name><tp:taxon-name-part taxon-name-part-type="class">Gastropoda</tp:taxon-name-part></tp:taxon-name>, <tp:taxon-name><tp:taxon-name-part taxon-name-part-type="subclass">Caenogastropoda</tp:taxon-name-part></tp:taxon-name>): the family <tp:taxon-name><tp:taxon-name-part taxon-name-part-type="family">Pupinidae</tp:taxon-name-part></tp:taxon-name>, with descriptions of several new species and subspecies, and notes on classification of <italic><tp:taxon-name><tp:taxon-name-part taxon-name-part-type="genus" reg="Pupina">Pupina</tp:taxon-name-part></tp:taxon-name></italic> Vignard, 1829 and <italic><tp:taxon-name><tp:taxon-name-part taxon-name-part-type="genus" reg="Pupinella">Pupinella</tp:taxon-name-part></tp:taxon-name></italic> Gray, 1850 from mainland Southeast Asia</article-title><source>Zookeys</source><day>25</day><month>08</month><year>2022</year><volume>1119</volume><fpage>1</fpage><lpage>115</lpage><pub-id pub-id-type="doi">10.3897/zookeys.1119.85400</pub-id></mixed-citation></tp:treatment-meta><tp:nomenclature><label>﻿1. Genus</label><tp:taxon-name>
                <object-id xmlns:xlink="http://www.w3.org/1999/xlink" content-type="arpha" xlink:type="simple">59AB69FA-7E4E-58C1-A6E1-4FC0568D7741</object-id>
                <tp:taxon-name-part taxon-name-part-type="genus" reg="Coptocheilus">Coptocheilus</tp:taxon-name-part>
              </tp:taxon-name><tp:taxon-authority>Gould, 1862</tp:taxon-authority><tp:nomenclature-citation-list><tp:nomenclature-citation><tp:taxon-name>
                    <tp:taxon-name-part taxon-name-part-type="genus" reg="Coptocheilus">Coptocheilus</tp:taxon-name-part>
                  </tp:taxon-name><comment>Gould, 1862: 282.</comment></tp:nomenclature-citation><tp:nomenclature-citation><tp:taxon-name>
                    <tp:taxon-name-part taxon-name-part-type="genus" reg="Schistoloma">Schistoloma</tp:taxon-name-part>
                  </tp:taxon-name><comment>Kobelt, 1902: 278. <xref ref-type="bibr" rid="B39">Egorov 2013</xref>: 14.</comment></tp:nomenclature-citation></tp:nomenclature-citation-list></tp:nomenclature><tp:treatment-sec sec-type="type species" id="SECID0EAYAG"><title>Type species.</title><p><italic><tp:taxon-name><tp:taxon-name-part taxon-name-part-type="genus" reg="Cyclostoma">Cyclostoma</tp:taxon-name-part><tp:taxon-name-part taxon-name-part-type="species" reg="altum">altum</tp:taxon-name-part></tp:taxon-name></italic> Sowerby I, 1842, by original designation.</p></tp:treatment-sec><tp:treatment-sec sec-type="diagnosis" id="SECID0ETYAG"><title>Diagnosis.</title><p>Shell high conical to elongate ovate. Sculpture mostly smooth, rarely ribbed. Periumbilical keel either present or absent. Aperture round without any tubes or apparent slits, sometimes with a slight angular indentation at peristome upper junction. Operculum thin, flat, closely coiled.</p></tp:treatment-sec><tp:treatment-sec sec-type="Differential diagnosis" id="SECID0EYYAG"><title>Differential diagnosis.</title><p>Shell size and matt surface of <italic><tp:taxon-name><tp:taxon-name-part taxon-name-part-type="genus" reg="Coptocheilus">Coptocheilus</tp:taxon-name-part></tp:taxon-name></italic> are more similar to <italic><tp:taxon-name><tp:taxon-name-part taxon-name-part-type="genus" reg="Tortulosa">Tortulosa</tp:taxon-name-part></tp:taxon-name></italic> than other genera in this subfamily. However, <italic><tp:taxon-name><tp:taxon-name-part taxon-name-part-type="genus" reg="Coptocheilus">Coptocheilus</tp:taxon-name-part></tp:taxon-name></italic> is different from <italic><tp:taxon-name><tp:taxon-name-part taxon-name-part-type="genus" reg="Tortulosa">Tortulosa</tp:taxon-name-part></tp:taxon-name></italic> in having a round aperture without any tubes or apparent slits, but sometimes with a slight angular indentation at the upper junction of peristome. In addition, <italic><tp:taxon-name><tp:taxon-name-part taxon-name-part-type="genus" reg="Coptocheilus">Coptocheilus</tp:taxon-name-part></tp:taxon-name></italic> has a thin, flat operculum, and does not have a periumbilical keel (<xref ref-type="bibr" rid="B76">Kobelt 1902</xref>).</p></tp:treatment-sec><tp:treatment-sec sec-type="remarks" id="SECID0EF1AG"><title>Remarks.</title><p>For the resurrection of <italic><tp:taxon-name><tp:taxon-name-part taxon-name-part-type="genus" reg="Coptocheilus">Coptocheilus</tp:taxon-name-part></tp:taxon-name></italic> Gould, 1862 over <italic><tp:taxon-name><tp:taxon-name-part taxon-name-part-type="genus" reg="Schistoloma">Schistoloma</tp:taxon-name-part></tp:taxon-name></italic> Kobelt, 1902 and the list of all <italic><tp:taxon-name><tp:taxon-name-part taxon-name-part-type="genus" reg="Coptocheilus">Coptocheilus</tp:taxon-name-part></tp:taxon-name></italic> species, see <xref ref-type="bibr" rid="B16">Bui and Páll-Gergely (2020)</xref>. The distribution of <italic><tp:taxon-name><tp:taxon-name-part taxon-name-part-type="genus" reg="Coptocheilus">Coptocheilus</tp:taxon-name-part></tp:taxon-name></italic> species in Thailand is provided in Fig. <xref ref-type="fig" rid="F4">4</xref>.</p></tp:treatment-sec><tp:treatment-sec><!--Section generated to contain objects referenced in tp:taxon-treatment.--><fig id="F4" position="float" orientation="portrait"><object-id xmlns:xlink="http://www.w3.org/1999/xlink" content-type="doi" xlink:type="simple">10.3897/zookeys.1119.85400.figure4</object-id><object-id xmlns:xlink="http://www.w3.org/1999/xlink" content-type="arpha" xlink:type="simple">C32737FC-0E7E-5096-AE55-3CF65F2464C2</object-id><label>Figure 4.</label><caption><p>Map of southern Thailand showing the distribution of <italic><tp:taxon-name><tp:taxon-name-part taxon-name-part-type="genus" reg="Coptocheilus">Coptocheilus</tp:taxon-name-part><tp:taxon-name-part taxon-name-part-type="species" reg="sectilabris">sectilabris</tp:taxon-name-part></tp:taxon-name></italic> (filled square), <italic><tp:taxon-name><tp:taxon-name-part taxon-name-part-type="genus" reg="Coptocheilus">Coptocheilus</tp:taxon-name-part><tp:taxon-name-part taxon-name-part-type="species" reg="sumatranus">sumatranus</tp:taxon-name-part></tp:taxon-name></italic> (open square), <italic><tp:taxon-name><tp:taxon-name-part taxon-name-part-type="genus" reg="Rhaphaulus">Rhaphaulus</tp:taxon-name-part><tp:taxon-name-part taxon-name-part-type="species" reg="lorraini">lorraini</tp:taxon-name-part></tp:taxon-name></italic> (filled star), <italic><tp:taxon-name><tp:taxon-name-part taxon-name-part-type="genus" reg="Rhaphaulus">Rhaphaulus</tp:taxon-name-part><tp:taxon-name-part taxon-name-part-type="species" reg="ascendens">ascendens</tp:taxon-name-part></tp:taxon-name></italic> (open star), <italic><tp:taxon-name><tp:taxon-name-part taxon-name-part-type="genus" reg="Rhaphaulus">Rhaphaulus</tp:taxon-name-part><tp:taxon-name-part taxon-name-part-type="species" reg="perakensis">perakensis</tp:taxon-name-part></tp:taxon-name></italic> (asterisk), and <italic><tp:taxon-name><tp:taxon-name-part taxon-name-part-type="genus" reg="Tortulosa">Tortulosa</tp:taxon-name-part><tp:taxon-name-part taxon-name-part-type="species" reg="tortuosa">tortuosa</tp:taxon-name-part></tp:taxon-name></italic> (circle). Each red symbol indicates the type locality of its respective taxon. Red circles indicate the type localities of <italic><tp:taxon-name><tp:taxon-name-part taxon-name-part-type="genus" reg="Tortulosa">Tortulosa</tp:taxon-name-part><tp:taxon-name-part taxon-name-part-type="species" reg="huberi">huberi</tp:taxon-name-part></tp:taxon-name></italic> (1) and <italic><tp:taxon-name><tp:taxon-name-part taxon-name-part-type="genus" reg="Tortulosa">Tortulosa</tp:taxon-name-part><tp:taxon-name-part taxon-name-part-type="species" reg="schileykoi">schileykoi</tp:taxon-name-part></tp:taxon-name></italic> (2).</p></caption><graphic xmlns:xlink="http://www.w3.org/1999/xlink" xlink:href="zookeys-1119-001_article-85400__-g004.jpg" position="float" orientation="portrait" xlink:type="simple" id="oo_735365.jpg"><uri content-type="original_file" xlink:type="simple">https://binary.pensoft.net/fig/735365</uri></graphic></fig></tp:treatment-sec><ref-list><ref id="B39"><mixed-citation xmlns:xlink="http://www.w3.org/1999/xlink" xlink:type="simple"><person-group><name name-style="western"><surname>Egorov</surname><given-names>R</given-names></name></person-group> (<year>2013</year>) A review of the genera of the terrestrial pectinibranch molluscs (synopsis mainly based on published data). <tp:taxon-name><tp:taxon-name-part taxon-name-part-type="order">Littoriniformes</tp:taxon-name-part></tp:taxon-name>: <tp:taxon-name><tp:taxon-name-part taxon-name-part-type="family">Liareidae</tp:taxon-name-part></tp:taxon-name>, <tp:taxon-name><tp:taxon-name-part taxon-name-part-type="family">Pupinidae</tp:taxon-name-part></tp:taxon-name>, <tp:taxon-name><tp:taxon-name-part taxon-name-part-type="family">Diplommatinidae</tp:taxon-name-part></tp:taxon-name>, <tp:taxon-name><tp:taxon-name-part taxon-name-part-type="family">Alycaeidae</tp:taxon-name-part></tp:taxon-name>, <tp:taxon-name><tp:taxon-name-part taxon-name-part-type="family">Cochlostomidae</tp:taxon-name-part></tp:taxon-name>. Treasure of Russian Shells Supplement 3 (Part 3): 1–62.</mixed-citation></ref><ref id="B76"><mixed-citation xmlns:xlink="http://www.w3.org/1999/xlink" xlink:type="simple"><person-group><name name-style="western"><surname>Kobelt</surname><given-names>W</given-names></name></person-group> (<year>1902</year>) <source><tp:taxon-name><tp:taxon-name-part taxon-name-part-type="family">Cyclophoridae</tp:taxon-name-part></tp:taxon-name>. Das Tierreich. R.</source><publisher-name>Friedländer und Sohn</publisher-name>, <publisher-loc>Berlin</publisher-loc>, <size units="page">662 pp</size>.</mixed-citation></ref><ref id="B16"><mixed-citation xmlns:xlink="http://www.w3.org/1999/xlink" xlink:type="simple"><person-group><name name-style="western"><surname>Bui</surname><given-names>CT</given-names></name><name name-style="western"><surname>Páll-Gergely</surname><given-names>B</given-names></name></person-group> (<year>2020</year>) <article-title>A new species of <italic><tp:taxon-name><tp:taxon-name-part taxon-name-part-type="genus">Coptocheilus</tp:taxon-name-part></tp:taxon-name></italic> Gould, 1862 (formerly <italic><tp:taxon-name><tp:taxon-name-part taxon-name-part-type="genus">Schistoloma</tp:taxon-name-part></tp:taxon-name></italic> Kobelt, 1902) from Vietnam (<tp:taxon-name><tp:taxon-name-part taxon-name-part-type="subclass">Caenogastropoda</tp:taxon-name-part></tp:taxon-name>: <tp:taxon-name><tp:taxon-name-part taxon-name-part-type="superfamily">Cyclophoroidea</tp:taxon-name-part></tp:taxon-name>: <tp:taxon-name><tp:taxon-name-part taxon-name-part-type="family">Pupinidae</tp:taxon-name-part></tp:taxon-name>).</article-title><source>Raffles Bulletin of Zoology</source><volume>68</volume>: <fpage>448</fpage>–<lpage>451</lpage>.</mixed-citation></ref></ref-list></tp:taxon-treatment>
