# Supplementary material for: ﻿Annotated checklist of the operculated land snails from Thailand (Mollusca, Gastropoda, Caenogastropoda): the family Pupinidae, with descriptions of several new species and subspecies, and notes on classification of Pupina Vignard, 1829 and Pupinella Gray, 1850 from mainland Southeast Asia
Source: Zookeys. 2022 Aug 25;1119:1–115. doi: 10.3897/zookeys.1119.85400 (PMC9848625; doi:10.3897/zookeys.1119.85400)
Supplement: XML Treatment for Coptocheilus sumatranus [file zookeys.1119.85400-treatment5.xml]

<!DOCTYPE tp:taxon-treatment
  PUBLIC "-//TaxonX//DTD Taxonomic Treatment Publishing DTD v0 20100105//EN" "tax-treatment-NSO.dtd">
<tp:taxon-treatment xmlns:tp="http://www.plazi.org/taxpub"><tp:treatment-meta><kwd-group><label>Taxon classification</label><kwd>
                  <named-content content-type="kingdom">Animalia</named-content>
                </kwd><kwd>
                  <named-content content-type="order">Architaenioglossa</named-content>
                </kwd><kwd>
                  <named-content content-type="family">Pupinidae</named-content>
                </kwd></kwd-group><mixed-citation publication-type="journal"><person-group><name><surname>Jirapatrasilp</surname><given-names>Parin</given-names></name><name><surname>Sutcharit</surname><given-names>Chirasak</given-names></name><name><surname>Panha</surname><given-names>Somsak</given-names></name></person-group><article-title>﻿Annotated checklist of the operculated land snails from Thailand (<tp:taxon-name><tp:taxon-name-part taxon-name-part-type="phylum">Mollusca</tp:taxon-name-part></tp:taxon-name>, <tp:taxon-name><tp:taxon-name-part taxon-name-part-type="class">Gastropoda</tp:taxon-name-part></tp:taxon-name>, <tp:taxon-name><tp:taxon-name-part taxon-name-part-type="subclass">Caenogastropoda</tp:taxon-name-part></tp:taxon-name>): the family <tp:taxon-name><tp:taxon-name-part taxon-name-part-type="family">Pupinidae</tp:taxon-name-part></tp:taxon-name>, with descriptions of several new species and subspecies, and notes on classification of <italic><tp:taxon-name><tp:taxon-name-part taxon-name-part-type="genus" reg="Pupina">Pupina</tp:taxon-name-part></tp:taxon-name></italic> Vignard, 1829 and <italic><tp:taxon-name><tp:taxon-name-part taxon-name-part-type="genus" reg="Pupinella">Pupinella</tp:taxon-name-part></tp:taxon-name></italic> Gray, 1850 from mainland Southeast Asia</article-title><source>Zookeys</source><day>25</day><month>08</month><year>2022</year><volume>1119</volume><fpage>1</fpage><lpage>115</lpage><pub-id pub-id-type="doi">10.3897/zookeys.1119.85400</pub-id></mixed-citation></tp:treatment-meta><tp:nomenclature><label>﻿</label><tp:taxon-name>
                <object-id xmlns:xlink="http://www.w3.org/1999/xlink" content-type="arpha" xlink:type="simple">741DB97B-8656-55FE-AA24-2485FF24F296</object-id>
                <tp:taxon-name-part taxon-name-part-type="genus" reg="Coptocheilus">Coptocheilus</tp:taxon-name-part>
                <tp:taxon-name-part taxon-name-part-type="species" reg="sumatranus">sumatranus</tp:taxon-name-part>
              </tp:taxon-name><tp:taxon-authority>Dohrn, 1881</tp:taxon-authority><xref ref-type="fig" rid="F5">Fig. 5D–F</xref><tp:nomenclature-citation-list><tp:nomenclature-citation><tp:taxon-name>
                    <tp:taxon-name-part taxon-name-part-type="genus" reg="Coptocheilus">Coptocheilus</tp:taxon-name-part>
                    <tp:taxon-name-part taxon-name-part-type="species" reg="sumatranus">sumatranus</tp:taxon-name-part>
                  </tp:taxon-name><comment>Dohrn, 1881: 65. Type locality: Sumatra, Singalang [Mount Singgalang, West Sumatra].</comment></tp:nomenclature-citation><tp:nomenclature-citation><tp:taxon-name>
                    <tp:taxon-name-part taxon-name-part-type="genus" reg="Megalomastoma">Megalomastoma</tp:taxon-name-part>
                    <tp:taxon-name-part taxon-name-part-type="species" reg="sectilabrum">sectilabrum</tp:taxon-name-part>
                  </tp:taxon-name><comment>[in part]—<xref ref-type="bibr" rid="B151">Stoliczka 1872</xref>: 268, pl. 10, fig. 13, Penang hill [Penang Island, Penang State, Malaysia]. <xref ref-type="bibr" rid="B26">Crosse 1879</xref>: 339, Perak [Malaysia]. <xref ref-type="bibr" rid="B32">de Morgan 1885</xref>: 412, 413.</comment></tp:nomenclature-citation><tp:nomenclature-citation><tp:taxon-name><tp:taxon-name-part taxon-name-part-type="genus" reg="Megalomastoma">Megalomastoma</tp:taxon-name-part> (<tp:taxon-name-part taxon-name-part-type="subgenus" reg="Coptocheilus">Coptocheilus</tp:taxon-name-part>) <tp:taxon-name-part taxon-name-part-type="species" reg="sectilabrum">sectilabrum</tp:taxon-name-part></tp:taxon-name><comment>[in part]—<xref ref-type="bibr" rid="B104">Nevill 1878</xref>: 297.</comment></tp:nomenclature-citation><tp:nomenclature-citation><tp:taxon-name><tp:taxon-name-part taxon-name-part-type="genus" reg="Megalomastoma">Megalomastoma</tp:taxon-name-part> (<tp:taxon-name-part taxon-name-part-type="subgenus" reg="Coptochilus">Coptochilus</tp:taxon-name-part>) <tp:taxon-name-part taxon-name-part-type="species" reg="sectilabrum">sectilabrum</tp:taxon-name-part></tp:taxon-name><comment>[in part]—<xref ref-type="bibr" rid="B188">von Martens 1886</xref>: 161. <xref ref-type="bibr" rid="B190">von Möllendorff 1887</xref>[1886]: 314; Larut [Bukit Larut, Perak State, Malaysia].</comment></tp:nomenclature-citation><tp:nomenclature-citation><tp:taxon-name>
                    <tp:taxon-name-part taxon-name-part-type="genus" reg="Coptochilus">Coptochilus</tp:taxon-name-part>
                    <tp:taxon-name-part taxon-name-part-type="species" reg="sectilabrum">sectilabrum</tp:taxon-name-part>
                  </tp:taxon-name><comment>[non Gould]— <xref ref-type="bibr" rid="B191">von Möllendorff 1891</xref>: 346.</comment></tp:nomenclature-citation><tp:nomenclature-citation><tp:taxon-name>
                    <tp:taxon-name-part taxon-name-part-type="genus" reg="Schistoloma">Schistoloma</tp:taxon-name-part>
                    <tp:taxon-name-part taxon-name-part-type="species" reg="sectilabrum">sectilabrum</tp:taxon-name-part>
                  </tp:taxon-name><comment>[in part]—<xref ref-type="bibr" rid="B76">Kobelt 1902</xref>: 280. <xref ref-type="bibr" rid="B60">Gude 1921</xref>: 170, 171.</comment></tp:nomenclature-citation><tp:nomenclature-citation><tp:taxon-name>
                    <tp:taxon-name-part taxon-name-part-type="genus" reg="Coptocheilus">Coptocheilus</tp:taxon-name-part>
                    <tp:taxon-name-part taxon-name-part-type="species" reg="perakensis">perakensis</tp:taxon-name-part>
                  </tp:taxon-name><comment>Fulton, 1903: 102, pl. 9, fig. 3. Type locality: Perak.</comment></tp:nomenclature-citation><tp:nomenclature-citation><tp:taxon-name>
                    <tp:taxon-name-part taxon-name-part-type="genus" reg="Schistoloma">Schistoloma</tp:taxon-name-part>
                    <tp:taxon-name-part taxon-name-part-type="species" reg="perakense">perakense</tp:taxon-name-part>
                  </tp:taxon-name><comment>—<xref ref-type="bibr" rid="B82">Laidlaw 1928</xref>: 33.</comment></tp:nomenclature-citation><tp:nomenclature-citation><tp:taxon-name>
                    <tp:taxon-name-part taxon-name-part-type="genus" reg="Schistoloma">Schistoloma</tp:taxon-name-part>
                    <tp:taxon-name-part taxon-name-part-type="species" reg="sectilabrum">sectilabrum</tp:taxon-name-part>
                  </tp:taxon-name><comment>[non Gould]—<xref ref-type="bibr" rid="B160">Sykes 1903</xref>: 197, Ulu Selama, Perak. <xref ref-type="bibr" rid="B82">Laidlaw 1928</xref>: 33, Ulu Selama, Perak; Lampan Patalung [Phatthalung Province, Thailand]. <xref ref-type="bibr" rid="B48">Foon et al. 2017</xref>: 41, fig. 16b, Perak, forested slope behind the village at Gunung Pondok.</comment></tp:nomenclature-citation><tp:nomenclature-citation><tp:taxon-name>
                    <tp:taxon-name-part taxon-name-part-type="genus" reg="Schistoloma">Schistoloma</tp:taxon-name-part>
                    <tp:taxon-name-part taxon-name-part-type="species" reg="sumatranum">sumatranum</tp:taxon-name-part>
                  </tp:taxon-name><comment>—<xref ref-type="bibr" rid="B76">Kobelt 1902</xref>: 281. <xref ref-type="bibr" rid="B180">van Benthem Jutting 1949</xref>: 55, 56, Kuala Legap, Plus Valley, Perak; Maxwell’s Hill, Perak; Gunong Kledang, Perak; Taiping Perak; Dusun Tua, Selangor [Malaysia]. <xref ref-type="bibr" rid="B31">Davison 1995</xref>: 236, Sungai Halong and Sungai Emban, Temengor Forest Reserve, Perak, Malaysia. <xref ref-type="bibr" rid="B17">Chan 1998a</xref>: 4, Ipoh, Perak. <xref ref-type="bibr" rid="B87">Maassen 2001</xref>: 43, 44. <xref ref-type="bibr" rid="B114">Páll-Gergely et al. 2019</xref>: 327.</comment></tp:nomenclature-citation><tp:nomenclature-citation><tp:taxon-name>
                    <tp:taxon-name-part taxon-name-part-type="genus" reg="Schistoloma">Schistoloma</tp:taxon-name-part>
                    <tp:taxon-name-part taxon-name-part-type="species" reg="perakensis">perakensis</tp:taxon-name-part>
                  </tp:taxon-name><comment>—<xref ref-type="bibr" rid="B11">Berry 1963</xref>: pl. 6, fig. 29.</comment></tp:nomenclature-citation></tp:nomenclature-citation-list></tp:nomenclature><tp:treatment-sec sec-type="type material" id="SECID0EVPBG"><title>Type material examined.</title><p><bold><italic>Syntype</italic></bold> of <italic><tp:taxon-name><tp:taxon-name-part taxon-name-part-type="genus" reg="Coptocheilus">Coptocheilus</tp:taxon-name-part><tp:taxon-name-part taxon-name-part-type="species" reg="perakensis">perakensis</tp:taxon-name-part></tp:taxon-name></italic><named-content xmlns:xlink="http://www.w3.org/1999/xlink" content-type="dwc:institutional_code" xlink:title="Natural History Museum, London" xlink:href="http://grbio.org/institution/natural-history-museum-london" xlink:type="simple">NHMUK</named-content> 1903.11.20.33 (1 shell; Fig. <xref ref-type="fig" rid="F5">5D</xref>) from Perak.</p></tp:treatment-sec><tp:treatment-sec sec-type="material" id="SECID0EUQBG"><title>Other material examined.</title><p><named-content xmlns:xlink="http://www.w3.org/1999/xlink" content-type="dwc:institutional_code" xlink:title="Forschungsinstitut und Natur-Museum Senckenberg" xlink:href="http://grbio.org/institution/forschungsinstitut-und-natur-museum-senckenberg" xlink:type="simple">SMF</named-content> 262529/1 “<italic><tp:taxon-name><tp:taxon-name-part taxon-name-part-type="genus" reg="Schistoloma">Schistoloma</tp:taxon-name-part><tp:taxon-name-part taxon-name-part-type="species" reg="siamensis">siamensis</tp:taxon-name-part></tp:taxon-name></italic> Brandt” (1 shell; Fig. <xref ref-type="fig" rid="F5">5E</xref>) from Thailand: an den Tanto-Fällen bei Ban Nong Star; Yala Provinz [Than To Waterfall Forest Park, Bannang Sata District, Yala Province, Thailand]. <named-content xmlns:xlink="http://www.w3.org/1999/xlink" content-type="dwc:institutional_code" xlink:title="Natural History Museum, London" xlink:href="http://grbio.org/institution/natural-history-museum-london" xlink:type="simple">NHMUK</named-content> 1986.4.19.14 “<italic><tp:taxon-name><tp:taxon-name-part taxon-name-part-type="genus" reg="Coptocheilus">Coptocheilus</tp:taxon-name-part><tp:taxon-name-part taxon-name-part-type="species" reg="sectilabrum">sectilabrum</tp:taxon-name-part></tp:taxon-name></italic> var.” (1 shell; Fig. <xref ref-type="fig" rid="F5">5F</xref>) from Larut near Perak.</p></tp:treatment-sec><tp:treatment-sec sec-type="diagnosis" id="SECID0ECSBG"><title>Diagnosis.</title><p>Shell elongate conical without any periumbilical keel. Apertural round without any indentation.</p></tp:treatment-sec><tp:treatment-sec sec-type="Differential diagnosis" id="SECID0EHSBG"><title>Differential diagnosis.</title><p><italic><tp:taxon-name><tp:taxon-name-part taxon-name-part-type="genus" reg="Coptocheilus">Coptocheilus</tp:taxon-name-part><tp:taxon-name-part taxon-name-part-type="species" reg="sumatranus">sumatranus</tp:taxon-name-part></tp:taxon-name></italic> is different from <italic><tp:taxon-name><tp:taxon-name-part taxon-name-part-type="genus" reg="Coptocheilus">C.</tp:taxon-name-part><tp:taxon-name-part taxon-name-part-type="species" reg="sectilabris">sectilabris</tp:taxon-name-part></tp:taxon-name></italic> in having a round aperture without any indentation.</p></tp:treatment-sec><tp:treatment-sec sec-type="distribution" id="SECID0EFTBG"><title>Distribution.</title><p>Peninsular Malaysia, Sumatra Island, and southern Thailand (<xref ref-type="bibr" rid="B82">Laidlaw 1928</xref>; <xref ref-type="bibr" rid="B180">van Benthem Jutting 1949</xref>; <xref ref-type="bibr" rid="B48">Foon et al. 2017</xref>).</p></tp:treatment-sec><tp:treatment-sec sec-type="remarks" id="SECID0EXTBG"><title>Remarks.</title><p>No material of this species was found during this survey. Although <italic><tp:taxon-name><tp:taxon-name-part taxon-name-part-type="genus" reg="Coptocheilus">C.</tp:taxon-name-part><tp:taxon-name-part taxon-name-part-type="species" reg="sumatranus">sumatranus</tp:taxon-name-part></tp:taxon-name></italic> only differs from <italic><tp:taxon-name><tp:taxon-name-part taxon-name-part-type="genus" reg="Coptocheilus">C.</tp:taxon-name-part><tp:taxon-name-part taxon-name-part-type="species" reg="sectilabris">sectilabris</tp:taxon-name-part></tp:taxon-name></italic> by an absence of an indentation in the peristome (<xref ref-type="bibr" rid="B180">van Benthem Jutting 1949</xref>), we do not synonymise <italic><tp:taxon-name><tp:taxon-name-part taxon-name-part-type="genus" reg="Coptocheilus">C.</tp:taxon-name-part><tp:taxon-name-part taxon-name-part-type="species" reg="sumatranus">sumatranus</tp:taxon-name-part></tp:taxon-name></italic> with <italic><tp:taxon-name><tp:taxon-name-part taxon-name-part-type="genus" reg="Coptocheilus">C.</tp:taxon-name-part><tp:taxon-name-part taxon-name-part-type="species" reg="sectilabris">sectilabris</tp:taxon-name-part></tp:taxon-name></italic> because of the lack of DNA data and that there are too few specimens to verify whether specimens collected from the same localities of <italic><tp:taxon-name><tp:taxon-name-part taxon-name-part-type="genus" reg="Coptocheilus">C.</tp:taxon-name-part><tp:taxon-name-part taxon-name-part-type="species" reg="sectilabris">sectilabris</tp:taxon-name-part></tp:taxon-name></italic> eventually lack an angular indentation in the peristome. <italic><tp:taxon-name><tp:taxon-name-part taxon-name-part-type="genus" reg="Coptocheilus">Coptocheilus</tp:taxon-name-part><tp:taxon-name-part taxon-name-part-type="species" reg="perakensis">perakensis</tp:taxon-name-part></tp:taxon-name></italic> was retrieved as a junior subjective synonym of <italic><tp:taxon-name><tp:taxon-name-part taxon-name-part-type="genus" reg="Coptocheilus">C.</tp:taxon-name-part><tp:taxon-name-part taxon-name-part-type="species" reg="sumatranus">sumatranus</tp:taxon-name-part></tp:taxon-name></italic> because there are no distinct differences in shell form and size between them (<italic><tp:taxon-name><tp:taxon-name-part taxon-name-part-type="genus" reg="Coptocheilus">C.</tp:taxon-name-part><tp:taxon-name-part taxon-name-part-type="species" reg="sumatranus">sumatranus</tp:taxon-name-part></tp:taxon-name></italic>: shell height 19–24 mm, diameter 8–9 mm; <italic><tp:taxon-name><tp:taxon-name-part taxon-name-part-type="genus" reg="Coptocheilus">C.</tp:taxon-name-part><tp:taxon-name-part taxon-name-part-type="species" reg="perakensis">perakensis</tp:taxon-name-part></tp:taxon-name></italic>: shell height 23 mm, diameter including peristome 11 mm; <xref ref-type="bibr" rid="B180">van Benthem Jutting 1949</xref>).</p><p>The name “<italic><tp:taxon-name><tp:taxon-name-part taxon-name-part-type="genus" reg="Schistoloma">Schistoloma</tp:taxon-name-part><tp:taxon-name-part taxon-name-part-type="species" reg="siamensis">siamensis</tp:taxon-name-part></tp:taxon-name></italic> Brandt” given to two samples (<named-content xmlns:xlink="http://www.w3.org/1999/xlink" content-type="dwc:institutional_code" xlink:title="Forschungsinstitut und Natur-Museum Senckenberg" xlink:href="http://grbio.org/institution/forschungsinstitut-und-natur-museum-senckenberg" xlink:type="simple">SMF</named-content> 262529 = holotype” and <named-content xmlns:xlink="http://www.w3.org/1999/xlink" content-type="dwc:institutional_code" xlink:title="Forschungsinstitut und Natur-Museum Senckenberg" xlink:href="http://grbio.org/institution/forschungsinstitut-und-natur-museum-senckenberg" xlink:type="simple">SMF</named-content> 262530 = “paratypes”) from Than To Waterfall Forest Park, Bannang Sata District, Yala Province, Thailand was never published and so is not available. These specimens are larger, more elongated, and have a darker shell colour but the other diagnostic characters conform to those found in the syntype of ‘<italic><tp:taxon-name><tp:taxon-name-part taxon-name-part-type="genus" reg="Coptocheilus">C.</tp:taxon-name-part><tp:taxon-name-part taxon-name-part-type="species" reg="perakensis">perakensis</tp:taxon-name-part></tp:taxon-name></italic>’. Thus, Brandt’s specimens are herein identified as <italic><tp:taxon-name><tp:taxon-name-part taxon-name-part-type="genus" reg="Coptocheilus">C.</tp:taxon-name-part><tp:taxon-name-part taxon-name-part-type="species" reg="sumatranus">sumatranus</tp:taxon-name-part></tp:taxon-name></italic>.</p></tp:treatment-sec><tp:treatment-sec><!--Section generated to contain objects referenced in tp:taxon-treatment.--><fig id="F5" position="float" orientation="portrait"><object-id xmlns:xlink="http://www.w3.org/1999/xlink" content-type="doi" xlink:type="simple">10.3897/zookeys.1119.85400.figure5</object-id><object-id xmlns:xlink="http://www.w3.org/1999/xlink" content-type="arpha" xlink:type="simple">7FE98841-C34E-57AB-BE7A-FFFB677EB2B3</object-id><label>Figure 5.</label><caption><p><bold>A–C</bold><italic><tp:taxon-name><tp:taxon-name-part taxon-name-part-type="genus" reg="Coptocheilus">Coptocheilus</tp:taxon-name-part><tp:taxon-name-part taxon-name-part-type="species" reg="sectilabris">sectilabris</tp:taxon-name-part></tp:taxon-name></italic>: <bold>A</bold> lectotype <named-content xmlns:xlink="http://www.w3.org/1999/xlink" content-type="dwc:institutional_code" xlink:title="Museum of Comparative Zoology" xlink:href="http://grbio.org/institution/museum-comparative-zoology" xlink:type="simple">MCZ</named-content> 169361 from Tavoy <bold>B</bold> specimen <named-content xmlns:xlink="http://www.w3.org/1999/xlink" content-type="dwc:institutional_code" xlink:title="Forschungsinstitut und Natur-Museum Senckenberg" xlink:href="http://grbio.org/institution/forschungsinstitut-und-natur-museum-senckenberg" xlink:type="simple">SMF</named-content> 109813 from Tavoy, and <bold>C</bold> specimen <named-content xmlns:xlink="http://www.w3.org/1999/xlink" content-type="dwc:institutional_code" xlink:title="Chulalongkorn University Museum of Natural History" xlink:href="http://grbio.org/institution/chulalongkorn-university-museum-natural-history" xlink:type="simple">CUMZ</named-content> OLM-0111 from Kaeng Krachan, Phetchaburi <bold>D–F</bold><italic><tp:taxon-name><tp:taxon-name-part taxon-name-part-type="genus" reg="Coptocheilus">Coptocheilus</tp:taxon-name-part><tp:taxon-name-part taxon-name-part-type="species" reg="sumatranus">sumatranus</tp:taxon-name-part></tp:taxon-name></italic>: <bold>D</bold> syntype of <italic><tp:taxon-name><tp:taxon-name-part taxon-name-part-type="genus" reg="Coptocheilus">Coptocheilus</tp:taxon-name-part><tp:taxon-name-part taxon-name-part-type="species" reg="perakensis">perakensis</tp:taxon-name-part></tp:taxon-name></italic><named-content xmlns:xlink="http://www.w3.org/1999/xlink" content-type="dwc:institutional_code" xlink:title="Natural History Museum, London" xlink:href="http://grbio.org/institution/natural-history-museum-london" xlink:type="simple">NHMUK</named-content> 1903.11.20.33 from Perak <bold>E</bold> specimen <named-content xmlns:xlink="http://www.w3.org/1999/xlink" content-type="dwc:institutional_code" xlink:title="Forschungsinstitut und Natur-Museum Senckenberg" xlink:href="http://grbio.org/institution/forschungsinstitut-und-natur-museum-senckenberg" xlink:type="simple">SMF</named-content> 262529/1 “<italic><tp:taxon-name><tp:taxon-name-part taxon-name-part-type="genus" reg="Schistoloma">Schistoloma</tp:taxon-name-part><tp:taxon-name-part taxon-name-part-type="species" reg="siamensis">siamensis</tp:taxon-name-part></tp:taxon-name></italic> Brandt” from Thailand: an den Tanto-Fällen bei Ban Nong Star; Yala Provinz, and <bold>F</bold> specimen <named-content xmlns:xlink="http://www.w3.org/1999/xlink" content-type="dwc:institutional_code" xlink:title="Natural History Museum, London" xlink:href="http://grbio.org/institution/natural-history-museum-london" xlink:type="simple">NHMUK</named-content> 1986.4.19.14 “<italic><tp:taxon-name><tp:taxon-name-part taxon-name-part-type="genus" reg="Coptocheilus">Coptocheilus</tp:taxon-name-part><tp:taxon-name-part taxon-name-part-type="species" reg="sectilabrum">sectilabrum</tp:taxon-name-part></tp:taxon-name></italic> var.” from Larut near Perak.</p></caption><graphic xmlns:xlink="http://www.w3.org/1999/xlink" xlink:href="zookeys-1119-001_article-85400__-g005.jpg" position="float" orientation="portrait" xlink:type="simple" id="oo_735366.jpg"><uri content-type="original_file" xlink:type="simple">https://binary.pensoft.net/fig/735366</uri></graphic></fig></tp:treatment-sec><ref-list><ref id="B151"><mixed-citation xmlns:xlink="http://www.w3.org/1999/xlink" xlink:type="simple"><person-group><name name-style="western"><surname>Stoliczka</surname><given-names>F</given-names></name></person-group> (<year>1872</year>) <article-title>On the land shells of Penang Island, with descriptions of the animals and anatomical notes; part first, <tp:taxon-name><tp:taxon-name-part taxon-name-part-type="superfamily">Cyclostomacea</tp:taxon-name-part></tp:taxon-name>.</article-title><source>Journal of the Asiatic Society of Bengal</source><volume>41</volume>: <fpage>261</fpage>–<lpage>271</lpage>.</mixed-citation></ref><ref id="B26"><mixed-citation xmlns:xlink="http://www.w3.org/1999/xlink" xlink:type="simple"><person-group><name name-style="western"><surname>Crosse</surname><given-names>H</given-names></name></person-group> (<year>1879</year>) <article-title>Faune malacologique de Perak (Indo-Chine).</article-title><source>Journal de Conchyliologie</source><volume>27</volume>: <fpage>336</fpage>–<lpage>340</lpage>.</mixed-citation></ref><ref id="B32"><mixed-citation xmlns:xlink="http://www.w3.org/1999/xlink" xlink:type="simple"><person-group><name name-style="western"><surname>de</surname><given-names>Morgan J</given-names></name></person-group> (<year>1885</year>) <article-title>Mollusques terrestres &amp; fluviatiles du royaume de Pérak et des pays voisins (presqu`ile Malaise).</article-title><source>Bulletin de la Société Zoologique de France</source><volume>10</volume>: <fpage>353</fpage>–<lpage>428</lpage>. <ext-link xlink:type="simple" ext-link-type="doi" xlink:href="10.5962/bhl.part.14301">https://doi.org/10.5962/bhl.part.14301</ext-link></mixed-citation></ref><ref id="B104"><mixed-citation xmlns:xlink="http://www.w3.org/1999/xlink" xlink:type="simple"><person-group><name name-style="western"><surname>Nevill</surname><given-names>G</given-names></name></person-group> (<year>1878</year>) <source>Hand List of <tp:taxon-name><tp:taxon-name-part taxon-name-part-type="phylum">Mollusca</tp:taxon-name-part></tp:taxon-name> in the Indian Museum, Calcutta. Part 1. <tp:taxon-name><tp:taxon-name-part taxon-name-part-type="class">Gastropoda</tp:taxon-name-part></tp:taxon-name>. <tp:taxon-name><tp:taxon-name-part taxon-name-part-type="infraclass">Pulmonata</tp:taxon-name-part></tp:taxon-name> and <tp:taxon-name><tp:taxon-name-part taxon-name-part-type="subclass">Prosobranchia</tp:taxon-name-part></tp:taxon-name>-Neurobranchia.</source><publisher-name>Indian Museum</publisher-name>, <publisher-loc>Calcutta</publisher-loc>, <size units="page">338 pp</size>. <ext-link xlink:type="simple" ext-link-type="doi" xlink:href="10.5962/bhl.title.11957">https://doi.org/10.5962/bhl.title.11957</ext-link></mixed-citation></ref><ref id="B188"><mixed-citation xmlns:xlink="http://www.w3.org/1999/xlink" xlink:type="simple"><person-group><name name-style="western"><surname>von Martens</surname><given-names>E</given-names></name></person-group> (<year>1886</year>) <article-title>List of the shells of Mergui and its Archipelago, collected for the Trustees of the Indian Museum, Calcutta, by Dr. John Anderson, F.R.S., Superintendent of the Museum.</article-title><source>Journal of the Linnean Society of London, Zoology</source><volume>21</volume>(<issue>130</issue>): <fpage>155</fpage>–<lpage>219</lpage>. <ext-link xlink:type="simple" ext-link-type="doi" xlink:href="10.1111/j.1096-3642.1887.tb00974.x">https://doi.org/10.1111/j.1096-3642.1887.tb00974.x</ext-link></mixed-citation></ref><ref id="B190"><mixed-citation xmlns:xlink="http://www.w3.org/1999/xlink" xlink:type="simple"><person-group><name name-style="western"><surname>von Möllendorff</surname><given-names>OF</given-names></name></person-group> (<year>1887</year>) <article-title>The land shells of Perak.</article-title><source>Journal of the Asiatic Society of Bengal</source><volume>55</volume> [<issue>1886</issue>]: <fpage>299</fpage>–<lpage>316</lpage>.</mixed-citation></ref><ref id="B191"><mixed-citation xmlns:xlink="http://www.w3.org/1999/xlink" xlink:type="simple"><person-group><name name-style="western"><surname>von Möllendorff</surname><given-names>OF</given-names></name></person-group> (<year>1891</year>) <article-title>On the land and freshwater shells of Perak.</article-title><source>Proceedings of the Zoological Society of London</source><volume>59</volume>(<issue>3</issue>): <fpage>330</fpage>–<lpage>348</lpage>. <ext-link xlink:type="simple" ext-link-type="doi" xlink:href="10.1111/j.1096-3642.1891.tb01757.x">https://doi.org/10.1111/j.1096-3642.1891.tb01757.x</ext-link></mixed-citation></ref><ref id="B76"><mixed-citation xmlns:xlink="http://www.w3.org/1999/xlink" xlink:type="simple"><person-group><name name-style="western"><surname>Kobelt</surname><given-names>W</given-names></name></person-group> (<year>1902</year>) <source><tp:taxon-name><tp:taxon-name-part taxon-name-part-type="family">Cyclophoridae</tp:taxon-name-part></tp:taxon-name>. Das Tierreich. R.</source><publisher-name>Friedländer und Sohn</publisher-name>, <publisher-loc>Berlin</publisher-loc>, <size units="page">662 pp</size>.</mixed-citation></ref><ref id="B60"><mixed-citation xmlns:xlink="http://www.w3.org/1999/xlink" xlink:type="simple"><person-group><name name-style="western"><surname>Gude</surname><given-names>GK</given-names></name></person-group> (<year>1921</year>) <source>The Fauna of British India including Ceylon and Burma. <tp:taxon-name><tp:taxon-name-part taxon-name-part-type="phylum">Mollusca</tp:taxon-name-part></tp:taxon-name>–- III. Land Operculates.</source><publisher-name>Taylor and Francis</publisher-name>, <publisher-loc>London</publisher-loc>, <size units="page">386 pp</size>.</mixed-citation></ref><ref id="B82"><mixed-citation xmlns:xlink="http://www.w3.org/1999/xlink" xlink:type="simple"><person-group><name name-style="western"><surname>Laidlaw</surname><given-names>FF</given-names></name></person-group> (<year>1928</year>) <article-title>A list of the land and fresh-water <tp:taxon-name><tp:taxon-name-part taxon-name-part-type="phylum">mollusca</tp:taxon-name-part></tp:taxon-name> of the Malay Peninsula with notes.</article-title><source>Journal of the Malaysian Branch of the Royal Asiatic Society</source><volume>6</volume>: <fpage>25</fpage>–<lpage>37</lpage>.</mixed-citation></ref><ref id="B160"><mixed-citation xmlns:xlink="http://www.w3.org/1999/xlink" xlink:type="simple"><person-group><name name-style="western"><surname>Sykes</surname><given-names>ER</given-names></name></person-group> (<year>1903</year>) <article-title>On the land operculate mollusks collected during the “Skeat Expedition” to the Malay peninsula in 1899-1900.</article-title><source>Proceedings of the Zoological Society of London</source><volume>1903</volume>: <fpage>194</fpage>–<lpage>199</lpage>.</mixed-citation></ref><ref id="B48"><mixed-citation xmlns:xlink="http://www.w3.org/1999/xlink" xlink:type="simple"><person-group><name name-style="western"><surname>Foon</surname><given-names>JK</given-names></name><name name-style="western"><surname>Clements</surname><given-names>GR</given-names></name><name name-style="western"><surname>Liew</surname><given-names>T-S</given-names></name></person-group> (<year>2017</year>) <article-title>Diversity and biogeography of land snails (<tp:taxon-name><tp:taxon-name-part taxon-name-part-type="phylum">Mollusca</tp:taxon-name-part></tp:taxon-name>, <tp:taxon-name><tp:taxon-name-part taxon-name-part-type="class">Gastropoda</tp:taxon-name-part></tp:taxon-name>) in the limestone hills of Perak, Peninsular Malaysia.</article-title><source>ZooKeys</source><volume>682</volume>: <fpage>1</fpage>–<lpage>94</lpage>. <ext-link xlink:type="simple" ext-link-type="doi" xlink:href="10.3897/zookeys.682.12999">https://doi.org/10.3897/zookeys.682.12999</ext-link></mixed-citation></ref><ref id="B180"><mixed-citation xmlns:xlink="http://www.w3.org/1999/xlink" xlink:type="simple"><person-group><name name-style="western"><surname>van Benthem Jutting</surname><given-names>WSS</given-names></name></person-group> (<year>1949</year>) <article-title>On a collection of non-marine <tp:taxon-name><tp:taxon-name-part taxon-name-part-type="phylum">Mollusca</tp:taxon-name-part></tp:taxon-name> from Malaya in the Raffles Museum, Singapore, with an appendix on cave shells.</article-title><source>Bulletin of the Raffles Museum</source><volume>19</volume>: <fpage>50</fpage>–<lpage>77</lpage>.</mixed-citation></ref><ref id="B31"><mixed-citation xmlns:xlink="http://www.w3.org/1999/xlink" xlink:type="simple"><person-group><name name-style="western"><surname>Davison</surname><given-names>GWH</given-names></name></person-group> (<year>1995</year>) <article-title>The terrestrial molluscan fauna of Temengor Forest Reserve, Hulu Perak, Malaysia. In: Belum Expedition, Temengor, 1993–1994.</article-title><source>Malayan Nature Journal</source><volume>48</volume>: <fpage>233</fpage>–<lpage>248</lpage>.</mixed-citation></ref><ref id="B17"><mixed-citation xmlns:xlink="http://www.w3.org/1999/xlink" xlink:type="simple"><person-group><name name-style="western"><surname>Chan</surname><given-names>S-Y</given-names></name></person-group> (<year>1998a</year>) <article-title>A brief collecting trip to Perak, West Malaysia, part one.</article-title><source>The <tp:taxon-name><tp:taxon-name-part taxon-name-part-type="genus">Papustyla</tp:taxon-name-part></tp:taxon-name></source><volume>12</volume>: <fpage>4</fpage>–<lpage>5</lpage>.</mixed-citation></ref><ref id="B87"><mixed-citation xmlns:xlink="http://www.w3.org/1999/xlink" xlink:type="simple"><person-group><name name-style="western"><surname>Maassen</surname><given-names>WJM</given-names></name></person-group> (<year>2001</year>) A preliminary checklist of the non-marine molluscs of West-Malaysia, A handlist. De Kreukel (Supplement): 1–155.</mixed-citation></ref><ref id="B114"><mixed-citation xmlns:xlink="http://www.w3.org/1999/xlink" xlink:type="simple"><person-group><name name-style="western"><surname>Páll-Gergely</surname><given-names>B</given-names></name><name name-style="western"><surname>Nguyen</surname><given-names>PK</given-names></name><name name-style="western"><surname>Chen</surname><given-names>Y</given-names></name></person-group> (<year>2019</year>) <article-title>A review of Vietnamese <italic><tp:taxon-name><tp:taxon-name-part taxon-name-part-type="genus">Schistoloma</tp:taxon-name-part></tp:taxon-name></italic> Kobelt, 1902 with a list of all known species of the genus (<tp:taxon-name><tp:taxon-name-part taxon-name-part-type="subclass">Caenogastropoda</tp:taxon-name-part></tp:taxon-name>: <tp:taxon-name><tp:taxon-name-part taxon-name-part-type="superfamily">Cyclophoroidea</tp:taxon-name-part></tp:taxon-name>: <tp:taxon-name><tp:taxon-name-part taxon-name-part-type="family">Pupinidae</tp:taxon-name-part></tp:taxon-name>).</article-title><source>Raffles Bulletin of Zoology</source><volume>67</volume>: <fpage>322</fpage>–<lpage>327</lpage>.</mixed-citation></ref><ref id="B11"><mixed-citation xmlns:xlink="http://www.w3.org/1999/xlink" xlink:type="simple"><person-group><name name-style="western"><surname>Berry</surname><given-names>AJ</given-names></name></person-group> (<year>1963</year>) <article-title>An introduction to the non-marine molluscs of Malaya.</article-title><source>Malayan Nature Journal</source><volume>17</volume>: <fpage>1</fpage>–<lpage>17</lpage>.</mixed-citation></ref></ref-list></tp:taxon-treatment>
