# Supplementary material for: ﻿Annotated checklist of the operculated land snails from Thailand (Mollusca, Gastropoda, Caenogastropoda): the family Pupinidae, with descriptions of several new species and subspecies, and notes on classification of Pupina Vignard, 1829 and Pupinella Gray, 1850 from mainland Southeast Asia
Source: Zookeys. 2022 Aug 25;1119:1–115. doi: 10.3897/zookeys.1119.85400 (PMC9848625; doi:10.3897/zookeys.1119.85400)
Supplement: XML Treatment for Pollicaria mouhoti mouhoti [file zookeys.1119.85400-treatment7.xml]

<!DOCTYPE tp:taxon-treatment
  PUBLIC "-//TaxonX//DTD Taxonomic Treatment Publishing DTD v0 20100105//EN" "tax-treatment-NSO.dtd">
<tp:taxon-treatment xmlns:tp="http://www.plazi.org/taxpub"><tp:treatment-meta><kwd-group><label>Taxon classification</label><kwd>
                  <named-content content-type="kingdom">Animalia</named-content>
                </kwd><kwd>
                  <named-content content-type="order">Architaenioglossa</named-content>
                </kwd><kwd>
                  <named-content content-type="family">Pupinidae</named-content>
                </kwd></kwd-group><mixed-citation publication-type="journal"><person-group><name><surname>Jirapatrasilp</surname><given-names>Parin</given-names></name><name><surname>Sutcharit</surname><given-names>Chirasak</given-names></name><name><surname>Panha</surname><given-names>Somsak</given-names></name></person-group><article-title>﻿Annotated checklist of the operculated land snails from Thailand (<tp:taxon-name><tp:taxon-name-part taxon-name-part-type="phylum">Mollusca</tp:taxon-name-part></tp:taxon-name>, <tp:taxon-name><tp:taxon-name-part taxon-name-part-type="class">Gastropoda</tp:taxon-name-part></tp:taxon-name>, <tp:taxon-name><tp:taxon-name-part taxon-name-part-type="subclass">Caenogastropoda</tp:taxon-name-part></tp:taxon-name>): the family <tp:taxon-name><tp:taxon-name-part taxon-name-part-type="family">Pupinidae</tp:taxon-name-part></tp:taxon-name>, with descriptions of several new species and subspecies, and notes on classification of <italic><tp:taxon-name><tp:taxon-name-part taxon-name-part-type="genus" reg="Pupina">Pupina</tp:taxon-name-part></tp:taxon-name></italic> Vignard, 1829 and <italic><tp:taxon-name><tp:taxon-name-part taxon-name-part-type="genus" reg="Pupinella">Pupinella</tp:taxon-name-part></tp:taxon-name></italic> Gray, 1850 from mainland Southeast Asia</article-title><source>Zookeys</source><day>25</day><month>08</month><year>2022</year><volume>1119</volume><fpage>1</fpage><lpage>115</lpage><pub-id pub-id-type="doi">10.3897/zookeys.1119.85400</pub-id></mixed-citation></tp:treatment-meta><tp:nomenclature><label>﻿</label><tp:taxon-name>
                <object-id xmlns:xlink="http://www.w3.org/1999/xlink" content-type="arpha" xlink:type="simple">54F3738F-70B2-5E87-89E5-F2F4A63DB027</object-id>
                <tp:taxon-name-part taxon-name-part-type="genus" reg="Pollicaria">Pollicaria</tp:taxon-name-part>
                <tp:taxon-name-part taxon-name-part-type="species" reg="mouhoti">mouhoti</tp:taxon-name-part>
                <tp:taxon-name-part taxon-name-part-type="subspecies" reg="mouhoti">mouhoti</tp:taxon-name-part>
              </tp:taxon-name><tp:taxon-authority>(Pfeiffer, 1863)</tp:taxon-authority><xref ref-type="fig" rid="F6">Figs 6C–E</xref><xref ref-type="fig" rid="F8">, 8A, B</xref><tp:nomenclature-citation-list><tp:nomenclature-citation><tp:taxon-name>
                    <tp:taxon-name-part taxon-name-part-type="genus" reg="Hybocystis">Hybocystis</tp:taxon-name-part>
                    <tp:taxon-name-part taxon-name-part-type="species" reg="mouhoti">mouhoti</tp:taxon-name-part>
                  </tp:taxon-name><comment>Pfeiffer, 1863b [1862]: 276, pl. 36, fig. 13. Type locality: Lao Mountains, Camboja [Cambodia or Laos]. <xref ref-type="bibr" rid="B128">Pfeiffer 1863a</xref>: 227, 228, pl. 59, figs 5–8. <xref ref-type="bibr" rid="B104">Nevill 1878</xref>: 298, Siam (?). <xref ref-type="bibr" rid="B41">Fischer 1891</xref>: 108. <xref ref-type="bibr" rid="B45">Fischer and Dautzenberg 1904</xref>: 432.</comment></tp:nomenclature-citation><tp:nomenclature-citation><tp:taxon-name>
                    <tp:taxon-name-part taxon-name-part-type="genus" reg="Pollicaria">Pollicaria</tp:taxon-name-part>
                    <tp:taxon-name-part taxon-name-part-type="species" reg="mouhoti">mouhoti</tp:taxon-name-part>
                  </tp:taxon-name><comment>—Sowerby I 1866: <tp:taxon-name><tp:taxon-name-part taxon-name-part-type="family">Pupinidae</tp:taxon-name-part></tp:taxon-name>, pl. 1 (pl. 263), <tp:taxon-name><tp:taxon-name-part taxon-name-part-type="genus" reg="Pollicaria">Pollicaria</tp:taxon-name-part></tp:taxon-name> and <tp:taxon-name><tp:taxon-name-part taxon-name-part-type="genus" reg="Megalomastoma">Megalomastoma</tp:taxon-name-part></tp:taxon-name>, sp. 3, fig. 9. <xref ref-type="bibr" rid="B139">Reeve 1878</xref>: <tp:taxon-name><tp:taxon-name-part taxon-name-part-type="family">Pupinidae</tp:taxon-name-part></tp:taxon-name>, pl. 8, sp. 67. <xref ref-type="bibr" rid="B156">Sutcharit et al. 2018</xref>: 156, figs 5–11c, 5–12a–g, 5–13a. <xref ref-type="bibr" rid="B71">Inkhavilay et al. 2019</xref>: 28, fig. 15a, Thailand, probably in both Cambodia and Laos.</comment></tp:nomenclature-citation><tp:nomenclature-citation><tp:taxon-name><tp:taxon-name-part taxon-name-part-type="genus" reg="Megalomastoma">Megalomastoma</tp:taxon-name-part> (<tp:taxon-name-part taxon-name-part-type="subgenus" reg="Hybocystis">Hybocystis</tp:taxon-name-part>) <tp:taxon-name-part taxon-name-part-type="species" reg="mouhoti">mouhoti</tp:taxon-name-part></tp:taxon-name><comment>— <xref ref-type="bibr" rid="B187">von Martens 1867</xref>: 67.</comment></tp:nomenclature-citation><tp:nomenclature-citation><tp:taxon-name>
                    <tp:taxon-name-part taxon-name-part-type="genus" reg="Pollicaria">Pollicaria</tp:taxon-name-part>
                    <tp:taxon-name-part taxon-name-part-type="species" reg="myersii">myersii</tp:taxon-name-part>
                  </tp:taxon-name><comment>[non Haines]—<xref ref-type="bibr" rid="B63">Habe 1965</xref>: 114, 115, pl. 2, fig. 3, Phukae Botanical Garden, Sara Buri [Province], Thailand (limestone region).</comment></tp:nomenclature-citation><tp:nomenclature-citation><tp:taxon-name>
                    <tp:taxon-name-part taxon-name-part-type="genus" reg="Pollicaria">Pollicaria</tp:taxon-name-part>
                    <tp:taxon-name-part taxon-name-part-type="species" reg="mouhoti">mouhoti</tp:taxon-name-part>
                    <tp:taxon-name-part taxon-name-part-type="subspecies" reg="mouhoti">mouhoti</tp:taxon-name-part>
                  </tp:taxon-name><comment>—<xref ref-type="bibr" rid="B80">Kongim et al. 2013</xref>: 31, 32, figs 2b, 3a–e, 4h, i, 6b. <xref ref-type="bibr" rid="B8">BEDO 2017</xref>: 86. <xref ref-type="bibr" rid="B164">Thach 2018</xref>: 96 (figure caption), figs 124, 125.</comment></tp:nomenclature-citation><tp:nomenclature-citation><tp:taxon-name>
                    <tp:taxon-name-part taxon-name-part-type="genus" reg="Pollicaria">Pollicaria</tp:taxon-name-part>
                    <tp:taxon-name-part taxon-name-part-type="species" reg="nicoarlingi">nicoarlingi</tp:taxon-name-part>
                  </tp:taxon-name><comment>Thach, 2021: 17, 18, figs 53–55, 57, 58. Type locality: Konsan District, Chaiyaphum Province, Thailand. Syn. nov.</comment></tp:nomenclature-citation></tp:nomenclature-citation-list></tp:nomenclature><tp:treatment-sec sec-type="type material" id="SECID0EWEAI"><title>Type material examined.</title><p><bold><italic>Lectotype</italic></bold> of <italic><tp:taxon-name><tp:taxon-name-part taxon-name-part-type="genus" reg="Hybocystis">Hybocystis</tp:taxon-name-part><tp:taxon-name-part taxon-name-part-type="species" reg="mouhoti">mouhoti</tp:taxon-name-part></tp:taxon-name></italic><named-content xmlns:xlink="http://www.w3.org/1999/xlink" content-type="dwc:institutional_code" xlink:title="Natural History Museum, London" xlink:href="http://grbio.org/institution/natural-history-museum-london" xlink:type="simple">NHMUK</named-content> 20130071/1 (Fig. <xref ref-type="fig" rid="F6">6C</xref>) and paralectotypes <named-content xmlns:xlink="http://www.w3.org/1999/xlink" content-type="dwc:institutional_code" xlink:title="Natural History Museum, London" xlink:href="http://grbio.org/institution/natural-history-museum-london" xlink:type="simple">NHMUK</named-content> 20130071/2–3 (2 shells) from Lao Mountains, Camboja. <bold><italic>Holotype</italic></bold> of <italic><tp:taxon-name><tp:taxon-name-part taxon-name-part-type="genus" reg="Pollicaria">Pollicaria</tp:taxon-name-part><tp:taxon-name-part taxon-name-part-type="species" reg="nicoarlingi">nicoarlingi</tp:taxon-name-part></tp:taxon-name></italic><named-content xmlns:xlink="http://www.w3.org/1999/xlink" content-type="dwc:institutional_code" xlink:title="Museum National d'Histoire Naturelle" xlink:href="http://grbio.org/institution/museum-national-dhistoire-naturelle-2" xlink:type="simple">MNHN</named-content>-IM-2000-37277 (Fig. <xref ref-type="fig" rid="F6">6D</xref>) from Konsan District, Chaiyaphum Province, Thailand.</p></tp:treatment-sec><tp:treatment-sec sec-type="material" id="SECID0ERGAI"><title>Other material examined.</title><p><named-content xmlns:xlink="http://www.w3.org/1999/xlink" content-type="dwc:institutional_code" xlink:title="Chulalongkorn University Museum of Natural History" xlink:href="http://grbio.org/institution/chulalongkorn-university-museum-natural-history" xlink:type="simple">CUMZ</named-content> 12166 (5 shells and 5 specimens in ethanol; Figs <xref ref-type="fig" rid="F6">6E</xref>, <xref ref-type="fig" rid="F8">8A</xref>) from Wang Daeng Cave, Noen Maprang District, Phitsanulok Province, 17 Mar. 2017. <named-content xmlns:xlink="http://www.w3.org/1999/xlink" content-type="dwc:institutional_code" xlink:title="Chulalongkorn University Museum of Natural History" xlink:href="http://grbio.org/institution/chulalongkorn-university-museum-natural-history" xlink:type="simple">CUMZ</named-content> 12175 (3 specimens in ethanol; Fig. <xref ref-type="fig" rid="F8">8B</xref>) from Wang Daeng Cave, Noen Maprang District, Phitsanulok Province, 8 June 2017. <named-content xmlns:xlink="http://www.w3.org/1999/xlink" content-type="dwc:institutional_code" xlink:title="Chulalongkorn University Museum of Natural History" xlink:href="http://grbio.org/institution/chulalongkorn-university-museum-natural-history" xlink:type="simple">CUMZ</named-content> 12176 (6 adult shells and 1 juvenile shell) from Phu Wiang District, Khon Kaen Province, 8 July 1995. <named-content xmlns:xlink="http://www.w3.org/1999/xlink" content-type="dwc:institutional_code" xlink:title="Chulalongkorn University Museum of Natural History" xlink:href="http://grbio.org/institution/chulalongkorn-university-museum-natural-history" xlink:type="simple">CUMZ</named-content> 12177 (1 shell) from Phraya Nakkharaj Cave, Chum Phae District, Khon Kaen Province, 21 July 2020. <named-content xmlns:xlink="http://www.w3.org/1999/xlink" content-type="dwc:institutional_code" xlink:title="Chulalongkorn University Museum of Natural History" xlink:href="http://grbio.org/institution/chulalongkorn-university-museum-natural-history" xlink:type="simple">CUMZ</named-content> 12178 (8 shells and 4 specimens in ethanol) from Tad Tone Waterfall, Mueang Chaiyaphum District, Chaiyaphum Province, 20 July 2020. <named-content xmlns:xlink="http://www.w3.org/1999/xlink" content-type="dwc:institutional_code" xlink:title="Chulalongkorn University Museum of Natural History" xlink:href="http://grbio.org/institution/chulalongkorn-university-museum-natural-history" xlink:type="simple">CUMZ</named-content> 12179 (9 shells) from Pa Mamuang Bureau of Monks, Noen Maprang District, Phitsanulok Province, 3 Aug. 2020. <named-content xmlns:xlink="http://www.w3.org/1999/xlink" content-type="dwc:institutional_code" xlink:title="Chulalongkorn University Museum of Natural History" xlink:href="http://grbio.org/institution/chulalongkorn-university-museum-natural-history" xlink:type="simple">CUMZ</named-content> 12180 (1 shell) from Tham Phrommalok Temple, Chai Badan District, Lopburi Province, 24 Aug. 2020. <named-content xmlns:xlink="http://www.w3.org/1999/xlink" content-type="dwc:institutional_code" xlink:title="Chulalongkorn University Museum of Natural History" xlink:href="http://grbio.org/institution/chulalongkorn-university-museum-natural-history" xlink:type="simple">CUMZ</named-content> 12181 (1 shell) from Tham Badan Temple, Muak Lek District, Saraburi Province, 3 Aug. 2020.</p></tp:treatment-sec><tp:treatment-sec sec-type="diagnosis" id="SECID0ELIAI"><title>Diagnosis.</title><p>Shell height 35–40 mm. Last whorl and penultimate whorl purple to black; spire and apex distinct yellow to bright orange. Dorsal side of last whorl with bold wrinkles. Aperture round, without apertural groove; apertural lip expanded, bright orange to red. Umbilicus subumbilicate.</p></tp:treatment-sec><tp:treatment-sec sec-type="Differential diagnosis" id="SECID0EQIAI"><title>Differential diagnosis.</title><p><italic><tp:taxon-name><tp:taxon-name-part taxon-name-part-type="genus" reg="Pollicaria">Pollicaria</tp:taxon-name-part><tp:taxon-name-part taxon-name-part-type="species" reg="mouhoti">mouhoti</tp:taxon-name-part><tp:taxon-name-part taxon-name-part-type="subspecies" reg="mouhoti">mouhoti</tp:taxon-name-part></tp:taxon-name></italic> is similar to <italic><tp:taxon-name><tp:taxon-name-part taxon-name-part-type="genus" reg="Pollicaria">P.</tp:taxon-name-part><tp:taxon-name-part taxon-name-part-type="species" reg="myersii">myersii</tp:taxon-name-part></tp:taxon-name></italic> and <italic><tp:taxon-name><tp:taxon-name-part taxon-name-part-type="genus" reg="Pollicaria">P.</tp:taxon-name-part><tp:taxon-name-part taxon-name-part-type="species" reg="mouhoti">m.</tp:taxon-name-part><tp:taxon-name-part taxon-name-part-type="subspecies" reg="monochroma">monochroma</tp:taxon-name-part></tp:taxon-name></italic> in shell shape, but different from <italic><tp:taxon-name><tp:taxon-name-part taxon-name-part-type="genus" reg="Pollicaria">P.</tp:taxon-name-part><tp:taxon-name-part taxon-name-part-type="species" reg="myersii">myersii</tp:taxon-name-part></tp:taxon-name></italic> by a smaller shell size with purplish shell colour, bright orange spire, expanded bright orange to red apertural lip and bold wrinkles on the dorsal side of last whorl, and different from <italic><tp:taxon-name><tp:taxon-name-part taxon-name-part-type="genus" reg="Pollicaria">P.</tp:taxon-name-part><tp:taxon-name-part taxon-name-part-type="species" reg="mouhoti">m.</tp:taxon-name-part><tp:taxon-name-part taxon-name-part-type="subspecies" reg="monochroma">monochroma</tp:taxon-name-part></tp:taxon-name></italic> by a larger shell size, yellow to bright orange spire and apex, and a distinct karyotype pattern of (6m+4sm+2st+1t) (<xref ref-type="bibr" rid="B78">Kongim et al. 2009</xref>, <xref ref-type="bibr" rid="B79">2010</xref>, <xref ref-type="bibr" rid="B80">2013</xref>).</p></tp:treatment-sec><tp:treatment-sec sec-type="distribution" id="SECID0EHLAI"><title>Distribution.</title><p>Phetchabun Range in central and northeastern Thailand, and probably in both Cambodia and Laos (<xref ref-type="bibr" rid="B80">Kongim et al. 2013</xref>; <xref ref-type="bibr" rid="B71">Inkhavilay et al. 2019</xref>).</p></tp:treatment-sec><tp:treatment-sec sec-type="remarks" id="SECID0EVLAI"><title>Remarks.</title><p><xref ref-type="bibr" rid="B107">Pain (1974)</xref> treated <italic><tp:taxon-name><tp:taxon-name-part taxon-name-part-type="genus" reg="Pollicaria">P.</tp:taxon-name-part><tp:taxon-name-part taxon-name-part-type="species" reg="mouhoti">mouhoti</tp:taxon-name-part></tp:taxon-name></italic> as a subjective synonym of <italic><tp:taxon-name><tp:taxon-name-part taxon-name-part-type="genus" reg="Pollicaria">P.</tp:taxon-name-part><tp:taxon-name-part taxon-name-part-type="species" reg="myersii">myersii</tp:taxon-name-part></tp:taxon-name></italic>, whereas <xref ref-type="bibr" rid="B80">Kongim et al. (2013)</xref> regarded <italic><tp:taxon-name><tp:taxon-name-part taxon-name-part-type="genus" reg="Pollicaria">P.</tp:taxon-name-part><tp:taxon-name-part taxon-name-part-type="species" reg="mouhoti">mouhoti</tp:taxon-name-part></tp:taxon-name></italic> as valid because these two species are distinct in several shell characters and karyotype pattern. Thus, the distribution range of <italic><tp:taxon-name><tp:taxon-name-part taxon-name-part-type="genus" reg="Pollicaria">P.</tp:taxon-name-part><tp:taxon-name-part taxon-name-part-type="species" reg="myersii">myersii</tp:taxon-name-part></tp:taxon-name></italic> is restricted to limestone areas of Vientiane to Luang Prabang, Laos, and probably to the northern part of Thailand, whereas <italic><tp:taxon-name><tp:taxon-name-part taxon-name-part-type="genus" reg="Pollicaria">P.</tp:taxon-name-part><tp:taxon-name-part taxon-name-part-type="species" reg="mouhoti">mouhoti</tp:taxon-name-part></tp:taxon-name></italic> mostly occurs in central and northeastern Thailand (<xref ref-type="bibr" rid="B80">Kongim et al. 2013</xref>).</p><p>One differential diagnostic character of <italic><tp:taxon-name><tp:taxon-name-part taxon-name-part-type="genus" reg="Pollicaria">P.</tp:taxon-name-part><tp:taxon-name-part taxon-name-part-type="species" reg="nicoarlingi">nicoarlingi</tp:taxon-name-part></tp:taxon-name></italic> is “special sculpture with many large, broad, and deep holes on dorsal side” (<xref ref-type="bibr" rid="B166">Thach 2021</xref>). This character is not unique because all the type specimens and recently collected specimens of <italic><tp:taxon-name><tp:taxon-name-part taxon-name-part-type="genus" reg="Pollicaria">P.</tp:taxon-name-part><tp:taxon-name-part taxon-name-part-type="species" reg="mouhoti">m.</tp:taxon-name-part><tp:taxon-name-part taxon-name-part-type="subspecies" reg="mouhoti">mouhoti</tp:taxon-name-part></tp:taxon-name></italic> have this kind of shell sculpture, although to a different degree. The “special colour” of a very red columellar outer lip and parietal wall, and an orange spire and apex of <italic><tp:taxon-name><tp:taxon-name-part taxon-name-part-type="genus" reg="Pollicaria">P.</tp:taxon-name-part><tp:taxon-name-part taxon-name-part-type="species" reg="nicoarlingi">nicoarlingi</tp:taxon-name-part></tp:taxon-name></italic> conform to the type specimens of <italic><tp:taxon-name><tp:taxon-name-part taxon-name-part-type="genus" reg="Pollicaria">P.</tp:taxon-name-part><tp:taxon-name-part taxon-name-part-type="species" reg="mouhoti">m.</tp:taxon-name-part><tp:taxon-name-part taxon-name-part-type="subspecies" reg="mouhoti">mouhoti</tp:taxon-name-part></tp:taxon-name></italic>, although there is variation in the spire and apex colour from dark brown to bright orange. Other differences in shell shape, apertural lip, columella and sculpture of umbilicus between <italic><tp:taxon-name><tp:taxon-name-part taxon-name-part-type="genus" reg="Pollicaria">P.</tp:taxon-name-part><tp:taxon-name-part taxon-name-part-type="species" reg="nicoarlingi">nicoarlingi</tp:taxon-name-part></tp:taxon-name></italic> and <italic><tp:taxon-name><tp:taxon-name-part taxon-name-part-type="genus" reg="Pollicaria">P.</tp:taxon-name-part><tp:taxon-name-part taxon-name-part-type="species" reg="mouhoti">m.</tp:taxon-name-part><tp:taxon-name-part taxon-name-part-type="subspecies" reg="mouhoti">mouhoti</tp:taxon-name-part></tp:taxon-name></italic> as stated by <xref ref-type="bibr" rid="B166">Thach (2021)</xref> are possibly due to different shell condition and infraspecific variation. Moreover, <italic><tp:taxon-name><tp:taxon-name-part taxon-name-part-type="genus" reg="Pollicaria">P.</tp:taxon-name-part><tp:taxon-name-part taxon-name-part-type="species" reg="nicoarlingi">nicoarlingi</tp:taxon-name-part></tp:taxon-name></italic> is described from the same vicinity of <italic><tp:taxon-name><tp:taxon-name-part taxon-name-part-type="genus" reg="Pollicaria">P.</tp:taxon-name-part><tp:taxon-name-part taxon-name-part-type="species" reg="mouhoti">m.</tp:taxon-name-part><tp:taxon-name-part taxon-name-part-type="subspecies" reg="mouhoti">mouhoti</tp:taxon-name-part></tp:taxon-name></italic> specimens examined in this study. Therefore, <italic><tp:taxon-name><tp:taxon-name-part taxon-name-part-type="genus" reg="Pollicaria">P.</tp:taxon-name-part><tp:taxon-name-part taxon-name-part-type="species" reg="nicoarlingi">nicoarlingi</tp:taxon-name-part></tp:taxon-name></italic> is regarded herein as a junior subjective synonym of <italic><tp:taxon-name><tp:taxon-name-part taxon-name-part-type="genus" reg="Pollicaria">P.</tp:taxon-name-part><tp:taxon-name-part taxon-name-part-type="species" reg="mouhoti">m.</tp:taxon-name-part><tp:taxon-name-part taxon-name-part-type="subspecies" reg="mouhoti">mouhoti</tp:taxon-name-part></tp:taxon-name></italic>.</p></tp:treatment-sec><tp:treatment-sec><!--Section generated to contain objects referenced in tp:taxon-treatment.--><fig id="F6" position="float" orientation="portrait"><object-id xmlns:xlink="http://www.w3.org/1999/xlink" content-type="doi" xlink:type="simple">10.3897/zookeys.1119.85400.figure6</object-id><object-id xmlns:xlink="http://www.w3.org/1999/xlink" content-type="arpha" xlink:type="simple">0B6147FB-4DB4-51A4-A7BC-FF1CA7247D6F</object-id><label>Figure 6.</label><caption><p><bold>A, B</bold><italic><tp:taxon-name><tp:taxon-name-part taxon-name-part-type="genus" reg="Pollicaria">Pollicaria</tp:taxon-name-part><tp:taxon-name-part taxon-name-part-type="species" reg="mouhoti">mouhoti</tp:taxon-name-part><tp:taxon-name-part taxon-name-part-type="subspecies" reg="monochroma">monochroma</tp:taxon-name-part></tp:taxon-name></italic>: <bold>A</bold> juvenile specimen <named-content xmlns:xlink="http://www.w3.org/1999/xlink" content-type="dwc:institutional_code" xlink:title="Chulalongkorn University Museum of Natural History" xlink:href="http://grbio.org/institution/chulalongkorn-university-museum-natural-history" xlink:type="simple">CUMZ</named-content> 12182 from Tham Suea Lueang Temple, Loei and <bold>B</bold> paratype <named-content xmlns:xlink="http://www.w3.org/1999/xlink" content-type="dwc:institutional_code" xlink:title="Chulalongkorn University Museum of Natural History" xlink:href="http://grbio.org/institution/chulalongkorn-university-museum-natural-history" xlink:type="simple">CUMZ</named-content> 1562 from Tam Pha Bing Temple, Loei <bold>C–E</bold><italic><tp:taxon-name><tp:taxon-name-part taxon-name-part-type="genus" reg="Pollicaria">Pollicaria</tp:taxon-name-part><tp:taxon-name-part taxon-name-part-type="species" reg="mouhoti">mouhoti</tp:taxon-name-part><tp:taxon-name-part taxon-name-part-type="subspecies" reg="mouhoti">mouhoti</tp:taxon-name-part></tp:taxon-name></italic><bold>C</bold> lectotype of <italic><tp:taxon-name><tp:taxon-name-part taxon-name-part-type="genus" reg="Hybocystis">Hybocystis</tp:taxon-name-part><tp:taxon-name-part taxon-name-part-type="species" reg="mouhoti">mouhoti</tp:taxon-name-part></tp:taxon-name></italic><named-content xmlns:xlink="http://www.w3.org/1999/xlink" content-type="dwc:institutional_code" xlink:title="Natural History Museum, London" xlink:href="http://grbio.org/institution/natural-history-museum-london" xlink:type="simple">NHMUK</named-content> 20130071/1 from Lao Mountains, Camboja <bold>D</bold> holotype of ‘<italic><tp:taxon-name><tp:taxon-name-part taxon-name-part-type="genus" reg="Pollicaria">Pollicaria</tp:taxon-name-part><tp:taxon-name-part taxon-name-part-type="species" reg="nicoarlingi">nicoarlingi</tp:taxon-name-part></tp:taxon-name></italic>’ <named-content xmlns:xlink="http://www.w3.org/1999/xlink" content-type="dwc:institutional_code" xlink:title="Museum National d'Histoire Naturelle" xlink:href="http://grbio.org/institution/museum-national-dhistoire-naturelle-2" xlink:type="simple">MNHN</named-content>-IM-2000-37277, and <bold>E</bold> specimen <named-content xmlns:xlink="http://www.w3.org/1999/xlink" content-type="dwc:institutional_code" xlink:title="Chulalongkorn University Museum of Natural History" xlink:href="http://grbio.org/institution/chulalongkorn-university-museum-natural-history" xlink:type="simple">CUMZ</named-content> 12166 from Wang Daeng Cave, Phitsanulok <bold>F</bold><italic><tp:taxon-name><tp:taxon-name-part taxon-name-part-type="genus" reg="Pollicaria">Pollicaria</tp:taxon-name-part><tp:taxon-name-part taxon-name-part-type="species" reg="myersii">myersii</tp:taxon-name-part></tp:taxon-name></italic>, holotype of ‘<italic><tp:taxon-name><tp:taxon-name-part taxon-name-part-type="genus" reg="Pollicaria">Pollicaria</tp:taxon-name-part><tp:taxon-name-part taxon-name-part-type="species" reg="huberi">huberi</tp:taxon-name-part></tp:taxon-name></italic>’ <named-content xmlns:xlink="http://www.w3.org/1999/xlink" content-type="dwc:institutional_code" xlink:title="Natural History Museum, London" xlink:href="http://grbio.org/institution/natural-history-museum-london" xlink:type="simple">NHMUK</named-content> 20180253. Photo: F. Prugnaud, <named-content xmlns:xlink="http://www.w3.org/1999/xlink" content-type="dwc:institutional_code" xlink:title="Museum National d'Histoire Naturelle" xlink:href="http://grbio.org/institution/museum-national-dhistoire-naturelle-2" xlink:type="simple">MNHN</named-content> (<bold>D</bold>).</p></caption><graphic xmlns:xlink="http://www.w3.org/1999/xlink" xlink:href="zookeys-1119-001_article-85400__-g006.jpg" position="float" orientation="portrait" xlink:type="simple" id="oo_735367.jpg"><uri content-type="original_file" xlink:type="simple">https://binary.pensoft.net/fig/735367</uri></graphic></fig><fig id="F8" position="float" orientation="portrait"><object-id xmlns:xlink="http://www.w3.org/1999/xlink" content-type="doi" xlink:type="simple">10.3897/zookeys.1119.85400.figure8</object-id><object-id xmlns:xlink="http://www.w3.org/1999/xlink" content-type="arpha" xlink:type="simple">C3751482-8EE5-5C30-BECA-9907EE9DCB71</object-id><label>Figure 8.</label><caption><p>Live specimens of <bold>A, B</bold><italic><tp:taxon-name><tp:taxon-name-part taxon-name-part-type="genus" reg="Pollicaria">Pollicaria</tp:taxon-name-part><tp:taxon-name-part taxon-name-part-type="species" reg="mouhoti">mouhoti</tp:taxon-name-part><tp:taxon-name-part taxon-name-part-type="subspecies" reg="mouhoti">mouhoti</tp:taxon-name-part></tp:taxon-name></italic>: specimens <bold>A</bold><named-content xmlns:xlink="http://www.w3.org/1999/xlink" content-type="dwc:institutional_code" xlink:title="Chulalongkorn University Museum of Natural History" xlink:href="http://grbio.org/institution/chulalongkorn-university-museum-natural-history" xlink:type="simple">CUMZ</named-content> 12166 and <bold>B</bold><named-content xmlns:xlink="http://www.w3.org/1999/xlink" content-type="dwc:institutional_code" xlink:title="Chulalongkorn University Museum of Natural History" xlink:href="http://grbio.org/institution/chulalongkorn-university-museum-natural-history" xlink:type="simple">CUMZ</named-content> 12175 from Wang Daeng Cave, Phitsanulok <bold>C</bold><italic><tp:taxon-name><tp:taxon-name-part taxon-name-part-type="genus" reg="Pollicaria">Pollicaria</tp:taxon-name-part><tp:taxon-name-part taxon-name-part-type="species" reg="mouhoti">mouhoti</tp:taxon-name-part><tp:taxon-name-part taxon-name-part-type="subspecies" reg="monochroma">monochroma</tp:taxon-name-part></tp:taxon-name></italic>, paratype <named-content xmlns:xlink="http://www.w3.org/1999/xlink" content-type="dwc:institutional_code" xlink:title="Chulalongkorn University Museum of Natural History" xlink:href="http://grbio.org/institution/chulalongkorn-university-museum-natural-history" xlink:type="simple">CUMZ</named-content> 1562 from Tam Pha Bing Temple, Loei <bold>D</bold><italic><tp:taxon-name><tp:taxon-name-part taxon-name-part-type="genus" reg="Tortulosa">Tortulosa</tp:taxon-name-part><tp:taxon-name-part taxon-name-part-type="species" reg="tortuosa">tortuosa</tp:taxon-name-part></tp:taxon-name></italic>, specimen <named-content xmlns:xlink="http://www.w3.org/1999/xlink" content-type="dwc:institutional_code" xlink:title="Chulalongkorn University Museum of Natural History" xlink:href="http://grbio.org/institution/chulalongkorn-university-museum-natural-history" xlink:type="simple">CUMZ</named-content> 12155 from Tham Suea Temple, Krabi <bold>E–H</bold><italic><tp:taxon-name><tp:taxon-name-part taxon-name-part-type="genus" reg="Pupina">Pupina</tp:taxon-name-part><tp:taxon-name-part taxon-name-part-type="species" reg="artata">artata</tp:taxon-name-part></tp:taxon-name></italic>: specimens of <bold>E</bold><named-content xmlns:xlink="http://www.w3.org/1999/xlink" content-type="dwc:institutional_code" xlink:title="Chulalongkorn University Museum of Natural History" xlink:href="http://grbio.org/institution/chulalongkorn-university-museum-natural-history" xlink:type="simple">CUMZ</named-content> 12006 from Pha Daeng Cave, Mae Hong Son <bold>F</bold><named-content xmlns:xlink="http://www.w3.org/1999/xlink" content-type="dwc:institutional_code" xlink:title="Chulalongkorn University Museum of Natural History" xlink:href="http://grbio.org/institution/chulalongkorn-university-museum-natural-history" xlink:type="simple">CUMZ</named-content> 12008 from Tham Nam Pha Pha Ngam Temple, Lampang, and <bold>G, H</bold><named-content xmlns:xlink="http://www.w3.org/1999/xlink" content-type="dwc:institutional_code" xlink:title="Chulalongkorn University Museum of Natural History" xlink:href="http://grbio.org/institution/chulalongkorn-university-museum-natural-history" xlink:type="simple">CUMZ</named-content> 12029 from Khao Tham Raet Temple, Chachoengsao showing the brown (<bold>G</bold>) and grey (<bold>H</bold>) shell morphs; All not to scale.</p></caption><graphic xmlns:xlink="http://www.w3.org/1999/xlink" xlink:href="zookeys-1119-001_article-85400__-g008.jpg" position="float" orientation="portrait" xlink:type="simple" id="oo_735369.jpg"><uri content-type="original_file" xlink:type="simple">https://binary.pensoft.net/fig/735369</uri></graphic></fig></tp:treatment-sec><ref-list><ref id="B128"><mixed-citation xmlns:xlink="http://www.w3.org/1999/xlink" xlink:type="simple"><person-group><name name-style="western"><surname>Pfeiffer</surname><given-names>L (1860</given-names></name><name name-style="western"><surname>1863a[1860–1866])</surname><given-names>Novitates Conchologicae. Series prima. Mollusca extramarina. Descriptions et figures de coquilles</given-names></name><name name-style="western"><surname>extramarines</surname><given-names>nouvelles</given-names></name><name name-style="western"><surname>ou</surname><given-names>peu connues. Beschreibung und Abbidung neuer order kritischer Land- und Süsswasser Mollusken. Tome 2</given-names></name><name name-style="western"><surname>Lief</surname><given-names>13–24</given-names></name><name name-style="western"><surname>pp.</surname><given-names>139–303</given-names></name><name name-style="western"><surname>pls</surname><given-names>37–72 [Lief. 13</given-names></name><name name-style="western"><surname>14:</surname><given-names>139–160</given-names></name><name name-style="western"><surname>pls</surname><given-names>37–42</given-names></name></person-group> (<year>1860</year>) , Lief. 19, 20: 207–234, pls 55–60 (1863)] [Published in parts, dates follow Johnson (1969)]</mixed-citation></ref><ref id="B104"><mixed-citation xmlns:xlink="http://www.w3.org/1999/xlink" xlink:type="simple"><person-group><name name-style="western"><surname>Nevill</surname><given-names>G</given-names></name></person-group> (<year>1878</year>) <source>Hand List of <tp:taxon-name><tp:taxon-name-part taxon-name-part-type="phylum">Mollusca</tp:taxon-name-part></tp:taxon-name> in the Indian Museum, Calcutta. Part 1. <tp:taxon-name><tp:taxon-name-part taxon-name-part-type="class">Gastropoda</tp:taxon-name-part></tp:taxon-name>. <tp:taxon-name><tp:taxon-name-part taxon-name-part-type="infraclass">Pulmonata</tp:taxon-name-part></tp:taxon-name> and <tp:taxon-name><tp:taxon-name-part taxon-name-part-type="subclass">Prosobranchia</tp:taxon-name-part></tp:taxon-name>-Neurobranchia.</source><publisher-name>Indian Museum</publisher-name>, <publisher-loc>Calcutta</publisher-loc>, <size units="page">338 pp</size>. <ext-link xlink:type="simple" ext-link-type="doi" xlink:href="10.5962/bhl.title.11957">https://doi.org/10.5962/bhl.title.11957</ext-link></mixed-citation></ref><ref id="B41"><mixed-citation xmlns:xlink="http://www.w3.org/1999/xlink" xlink:type="simple"><person-group><name name-style="western"><surname>Fischer</surname><given-names>P</given-names></name></person-group> (<year>1891</year>) <source>Catalogue et distribution géographique des Mollusques terrestres, fluviatilies &amp; marins ďune partie de ľIndo-Chine (Siam, Laos, Cambodge, Cochinchine, Annam, Tonkin).</source><publisher-name>Imprimerie Dejussieu Père et Fils</publisher-name>, <publisher-loc>Autun</publisher-loc>, <size units="page">192 pp</size>. <ext-link xlink:type="simple" ext-link-type="doi" xlink:href="10.5962/bhl.title.14809">https://doi.org/10.5962/bhl.title.14809</ext-link></mixed-citation></ref><ref id="B45"><mixed-citation xmlns:xlink="http://www.w3.org/1999/xlink" xlink:type="simple"><person-group><name name-style="western"><surname>Fischer</surname><given-names>H</given-names></name><name name-style="western"><surname>Dautzenberg</surname><given-names>P</given-names></name></person-group> (<year>1904</year>) <article-title>Catalogue des mollusques terrestres et fluviatiles de ľIndo-Chine orientale cités jusqu’ à ce jour.</article-title> In: <person-group><name name-style="western"><surname>Leroux</surname><given-names>E</given-names></name></person-group> (<role>Ed.</role>) <issue-title>Mission Pavie Indo-Chine 1879–1895, Études diverses III Recherches sur l’histoire naturelle de l’Indo-Chine orientale.</issue-title><source>E. Leroux, Paris</source>, <fpage>390</fpage>–<lpage>450</lpage>.</mixed-citation></ref><ref id="B139"><mixed-citation xmlns:xlink="http://www.w3.org/1999/xlink" xlink:type="simple"><person-group><name name-style="western"><surname>Reeve</surname><given-names>L</given-names></name></person-group> (<year>1878</year>) Conchologia Iconica: Illustrations of the shells of molluscous animals. Volume 20, Monograph of the genus <tp:taxon-name><tp:taxon-name-part taxon-name-part-type="family">Pupinidae</tp:taxon-name-part></tp:taxon-name>, pls 1–10. Lovell Reeve &amp; Co, London, [without pagination].</mixed-citation></ref><ref id="B156"><mixed-citation xmlns:xlink="http://www.w3.org/1999/xlink" xlink:type="simple"><person-group><name name-style="western"><surname>Sutcharit</surname><given-names>C</given-names></name><name name-style="western"><surname>Tongkerd</surname><given-names>P</given-names></name><name name-style="western"><surname>Panha</surname><given-names>S</given-names></name></person-group> (<year>2018</year>) <source>Land snails: The invaluable bio-resources for the Kingdom of Thailand.</source><publisher-name>Zino Publishing</publisher-name>, <publisher-loc>Bangkok</publisher-loc>, <size units="page">278 pp</size>. [in Thai]</mixed-citation></ref><ref id="B71"><mixed-citation xmlns:xlink="http://www.w3.org/1999/xlink" xlink:type="simple"><person-group><name name-style="western"><surname>Inkhavilay</surname><given-names>K</given-names></name><name name-style="western"><surname>Sutcharit</surname><given-names>C</given-names></name><name name-style="western"><surname>Bantaowong</surname><given-names>U</given-names></name><name name-style="western"><surname>Chanabun</surname><given-names>R</given-names></name><name name-style="western"><surname>Siriwut</surname><given-names>W</given-names></name><name name-style="western"><surname>Srisonchai</surname><given-names>R</given-names></name><name name-style="western"><surname>Pholyotha</surname><given-names>A</given-names></name><name name-style="western"><surname>Jirapatrasilp</surname><given-names>P</given-names></name><name name-style="western"><surname>Panha</surname><given-names>S</given-names></name></person-group> (<year>2019</year>) <article-title>Annotated checklist of the terrestrial molluscs from Laos (<tp:taxon-name><tp:taxon-name-part taxon-name-part-type="phylum">Mollusca</tp:taxon-name-part></tp:taxon-name>, <tp:taxon-name><tp:taxon-name-part taxon-name-part-type="class">Gastropoda</tp:taxon-name-part></tp:taxon-name>).</article-title><source>ZooKeys</source><volume>834</volume>: <fpage>1</fpage>–<lpage>166</lpage>. <ext-link xlink:type="simple" ext-link-type="doi" xlink:href="10.3897/zookeys.834.28800">https://doi.org/10.3897/zookeys.834.28800</ext-link></mixed-citation></ref><ref id="B187"><mixed-citation xmlns:xlink="http://www.w3.org/1999/xlink" xlink:type="simple"><person-group><name name-style="western"><surname>von Martens</surname><given-names>E</given-names></name></person-group> (<year>1867</year>) <source>Die Preussische Expedition nach Ost-Asien.</source><publisher-name>Verlag der Königlichen Geheimen Ober-Hofbuchdruckerei</publisher-name>, <publisher-loc>Berlin</publisher-loc>, <size units="page">477 pp</size>.</mixed-citation></ref><ref id="B63"><mixed-citation xmlns:xlink="http://www.w3.org/1999/xlink" xlink:type="simple"><person-group><name name-style="western"><surname>Habe</surname><given-names>T</given-names></name></person-group> (<year>1965</year>) <article-title>Operculated land molluscs from Southeast Asia.</article-title><source>Nature and Life in Southeast Asia</source><volume>4</volume>: <fpage>111</fpage>–<lpage>127</lpage>.</mixed-citation></ref><ref id="B80"><mixed-citation xmlns:xlink="http://www.w3.org/1999/xlink" xlink:type="simple"><person-group><name name-style="western"><surname>Kongim</surname><given-names>B</given-names></name><name name-style="western"><surname>Sutcharit</surname><given-names>C</given-names></name><name name-style="western"><surname>Naggs</surname><given-names>F</given-names></name><name name-style="western"><surname>Panha</surname><given-names>S</given-names></name></person-group> (<year>2013</year>) <article-title>Taxonomic revision of the Elephant Pupinid snail genus <italic><tp:taxon-name><tp:taxon-name-part taxon-name-part-type="genus">Pollicaria</tp:taxon-name-part></tp:taxon-name></italic> Gould, 1856 (<tp:taxon-name><tp:taxon-name-part taxon-name-part-type="subclass">Prosobranchia</tp:taxon-name-part></tp:taxon-name>, <tp:taxon-name><tp:taxon-name-part taxon-name-part-type="family">Pupinidae</tp:taxon-name-part></tp:taxon-name>).</article-title><source>ZooKeys</source><volume>287</volume>: <fpage>19</fpage>–<lpage>40</lpage>. <ext-link xlink:type="simple" ext-link-type="doi" xlink:href="10.3897/zookeys.287.4617">https://doi.org/10.3897/zookeys.287.4617</ext-link></mixed-citation></ref><ref id="B8"><mixed-citation xmlns:xlink="http://www.w3.org/1999/xlink" xlink:type="simple">BEDO (<year>2017</year>) <source>Land Snails: Checklist of Molluscan Biodiversity in Thailand.</source><publisher-name>BEDO</publisher-name>, <publisher-loc>Bangkok</publisher-loc>, <size units="page">300 pp</size>. [in Thai]</mixed-citation></ref><ref id="B164"><mixed-citation xmlns:xlink="http://www.w3.org/1999/xlink" xlink:type="simple"><person-group><name name-style="western"><surname>Thach</surname><given-names>NN</given-names></name></person-group> (<year>2018</year>) <source>New shells of South Asia seashells-freshwater &amp; land snails, 3 new genera, 132 new species &amp; subspecies.</source><publisher-name>48HrBooks Company</publisher-name>, <publisher-loc>Ohio, USA</publisher-loc>, <size units="page">173 pp</size>.</mixed-citation></ref><ref id="B78"><mixed-citation xmlns:xlink="http://www.w3.org/1999/xlink" xlink:type="simple"><person-group><name name-style="western"><surname>Kongim</surname><given-names>B</given-names></name><name name-style="western"><surname>Sutcharit</surname><given-names>C</given-names></name><name name-style="western"><surname>Tongkerd</surname><given-names>P</given-names></name><name name-style="western"><surname>Panha</surname><given-names>S</given-names></name></person-group> (<year>2009</year>) <article-title>Karyotype differentiation within the Elephant Pupinid snail, <italic><tp:taxon-name><tp:taxon-name-part taxon-name-part-type="genus">Pollicaria</tp:taxon-name-part><tp:taxon-name-part taxon-name-part-type="species">mouhoti</tp:taxon-name-part></tp:taxon-name></italic> (Pfeiffer, 1862) (<tp:taxon-name><tp:taxon-name-part taxon-name-part-type="subclass">Caenogastropoda</tp:taxon-name-part></tp:taxon-name>: <tp:taxon-name><tp:taxon-name-part taxon-name-part-type="family">Pupinidae</tp:taxon-name-part></tp:taxon-name>).</article-title><source>The Natural History Journal of Chulalongkorn University</source><volume>9</volume>: <fpage>201</fpage>–<lpage>208</lpage>.</mixed-citation></ref><ref id="B79"><mixed-citation xmlns:xlink="http://www.w3.org/1999/xlink" xlink:type="simple"><person-group><name name-style="western"><surname>Kongim</surname><given-names>B</given-names></name><name name-style="western"><surname>Sutcharit</surname><given-names>C</given-names></name><name name-style="western"><surname>Tongkerd</surname><given-names>P</given-names></name><name name-style="western"><surname>Tan</surname><given-names>SHA</given-names></name><name name-style="western"><surname>Quynh</surname><given-names>NX</given-names></name><name name-style="western"><surname>Naggs</surname><given-names>F</given-names></name><name name-style="western"><surname>Panha</surname><given-names>S</given-names></name></person-group> (<year>2010</year>) <article-title>Karyotype variation in the genus <italic><tp:taxon-name><tp:taxon-name-part taxon-name-part-type="genus">Pollicaria</tp:taxon-name-part></tp:taxon-name></italic> (<tp:taxon-name><tp:taxon-name-part taxon-name-part-type="subclass">Caenogastropoda</tp:taxon-name-part></tp:taxon-name>: <tp:taxon-name><tp:taxon-name-part taxon-name-part-type="family">Pupinidae</tp:taxon-name-part></tp:taxon-name>).</article-title><source>Zoological Studies</source><volume>49</volume>: <fpage>125</fpage>–<lpage>131</lpage>.</mixed-citation></ref><ref id="B107"><mixed-citation xmlns:xlink="http://www.w3.org/1999/xlink" xlink:type="simple"><person-group><name name-style="western"><surname>Pain</surname><given-names>T</given-names></name></person-group> (<year>1974</year>) <article-title>The land operculate genus <italic><tp:taxon-name><tp:taxon-name-part taxon-name-part-type="genus">Pollicaria</tp:taxon-name-part></tp:taxon-name></italic> Gould (<tp:taxon-name><tp:taxon-name-part taxon-name-part-type="class">Gastropoda</tp:taxon-name-part></tp:taxon-name>), a systematic revision.</article-title><source>Journal of Conchology</source><volume>28</volume>: <fpage>173</fpage>–<lpage>178</lpage>.</mixed-citation></ref><ref id="B166"><mixed-citation xmlns:xlink="http://www.w3.org/1999/xlink" xlink:type="simple"><person-group><name name-style="western"><surname>Thach</surname><given-names>NN</given-names></name></person-group> (<year>2021</year>) New Shells of South Asia and Taiwan, China, Tanzania Seashells*Freshwater*Land snails With 116 New Species &amp; Subspecies and Rejected Synonyms, Accepted Species. 48Hr Books, Akron, Ohio, USA.</mixed-citation></ref></ref-list></tp:taxon-treatment>
