# Supplementary material for: ﻿Annotated checklist of the operculated land snails from Thailand (Mollusca, Gastropoda, Caenogastropoda): the family Pupinidae, with descriptions of several new species and subspecies, and notes on classification of Pupina Vignard, 1829 and Pupinella Gray, 1850 from mainland Southeast Asia
Source: Zookeys. 2022 Aug 25;1119:1–115. doi: 10.3897/zookeys.1119.85400 (PMC9848625; doi:10.3897/zookeys.1119.85400)
Supplement: XML Treatment for Pseudopomatias [file zookeys.1119.85400-treatment10.xml]

<!DOCTYPE tp:taxon-treatment
  PUBLIC "-//TaxonX//DTD Taxonomic Treatment Publishing DTD v0 20100105//EN" "tax-treatment-NSO.dtd">
<tp:taxon-treatment xmlns:tp="http://www.plazi.org/taxpub"><tp:treatment-meta><kwd-group><label>Taxon classification</label><kwd>
                  <named-content content-type="kingdom">Animalia</named-content>
                </kwd><kwd>
                  <named-content content-type="order">Architaenioglossa</named-content>
                </kwd><kwd>
                  <named-content content-type="family">Pupinidae</named-content>
                </kwd></kwd-group><mixed-citation publication-type="journal"><person-group><name><surname>Jirapatrasilp</surname><given-names>Parin</given-names></name><name><surname>Sutcharit</surname><given-names>Chirasak</given-names></name><name><surname>Panha</surname><given-names>Somsak</given-names></name></person-group><article-title>﻿Annotated checklist of the operculated land snails from Thailand (<tp:taxon-name><tp:taxon-name-part taxon-name-part-type="phylum">Mollusca</tp:taxon-name-part></tp:taxon-name>, <tp:taxon-name><tp:taxon-name-part taxon-name-part-type="class">Gastropoda</tp:taxon-name-part></tp:taxon-name>, <tp:taxon-name><tp:taxon-name-part taxon-name-part-type="subclass">Caenogastropoda</tp:taxon-name-part></tp:taxon-name>): the family <tp:taxon-name><tp:taxon-name-part taxon-name-part-type="family">Pupinidae</tp:taxon-name-part></tp:taxon-name>, with descriptions of several new species and subspecies, and notes on classification of <italic><tp:taxon-name><tp:taxon-name-part taxon-name-part-type="genus" reg="Pupina">Pupina</tp:taxon-name-part></tp:taxon-name></italic> Vignard, 1829 and <italic><tp:taxon-name><tp:taxon-name-part taxon-name-part-type="genus" reg="Pupinella">Pupinella</tp:taxon-name-part></tp:taxon-name></italic> Gray, 1850 from mainland Southeast Asia</article-title><source>Zookeys</source><day>25</day><month>08</month><year>2022</year><volume>1119</volume><fpage>1</fpage><lpage>115</lpage><pub-id pub-id-type="doi">10.3897/zookeys.1119.85400</pub-id></mixed-citation></tp:treatment-meta><tp:nomenclature><label>﻿3. Genus</label><tp:taxon-name>
                <object-id xmlns:xlink="http://www.w3.org/1999/xlink" content-type="arpha" xlink:type="simple">3A1F0DD6-16CE-5CE7-83E1-458C0091F975</object-id>
                <tp:taxon-name-part taxon-name-part-type="genus" reg="Pseudopomatias">Pseudopomatias</tp:taxon-name-part>
              </tp:taxon-name><tp:taxon-authority>Möllendorff, 1885</tp:taxon-authority><tp:nomenclature-citation-list><tp:nomenclature-citation><tp:taxon-name>
                    <tp:taxon-name-part taxon-name-part-type="genus" reg="Pseudopomatias">Pseudopomatias</tp:taxon-name-part>
                  </tp:taxon-name><comment>Möllendorff, 1885: 164. <xref ref-type="bibr" rid="B76">Kobelt 1902</xref>: 272. <xref ref-type="bibr" rid="B39">Egorov 2013</xref>: 12.</comment></tp:nomenclature-citation></tp:nomenclature-citation-list></tp:nomenclature><tp:treatment-sec sec-type="type species" id="SECID0E3GBI"><title>Type species.</title><p><italic><tp:taxon-name><tp:taxon-name-part taxon-name-part-type="genus" reg="Pseudopomatias">Pseudopomatias</tp:taxon-name-part><tp:taxon-name-part taxon-name-part-type="species" reg="amoenus">amoenus</tp:taxon-name-part></tp:taxon-name></italic> Möllendorff, 1885, by monotypy.</p></tp:treatment-sec><tp:treatment-sec sec-type="diagnosis" id="SECID0EPHBI"><title>Diagnosis.</title><p>Shell turriform or spindle-shaped, rather regularly ribbed, without additional groove above the suture, and without basal keel. Aperture rather round with slight columellar-parietal and more angled parietal-palatal transitions.</p></tp:treatment-sec><tp:treatment-sec sec-type="Differential diagnosis" id="SECID0EUHBI"><title>Differential diagnosis.</title><p><italic><tp:taxon-name><tp:taxon-name-part taxon-name-part-type="genus" reg="Pseudopomatias">Pseudopomatias</tp:taxon-name-part></tp:taxon-name></italic> is similar to <italic><tp:taxon-name><tp:taxon-name-part taxon-name-part-type="genus" reg="Hedleya">Hedleya</tp:taxon-name-part></tp:taxon-name></italic> Cox, 1892, <italic><tp:taxon-name><tp:taxon-name-part taxon-name-part-type="genus" reg="Nodopomatias">Nodopomatias</tp:taxon-name-part></tp:taxon-name></italic> Gude, 1921, <italic><tp:taxon-name><tp:taxon-name-part taxon-name-part-type="genus" reg="Vargapupa">Vargapupa</tp:taxon-name-part></tp:taxon-name></italic> Páll-Gergely, 2015 and <italic><tp:taxon-name><tp:taxon-name-part taxon-name-part-type="genus" reg="Csomapupa">Csomapupa</tp:taxon-name-part></tp:taxon-name></italic> Páll-Gergely, 2015 in shell shape and ribbing, but different from <italic><tp:taxon-name><tp:taxon-name-part taxon-name-part-type="genus" reg="Hedleya">Hedleya</tp:taxon-name-part></tp:taxon-name></italic> by an absence of two canals in the aperture, different from <italic><tp:taxon-name><tp:taxon-name-part taxon-name-part-type="genus" reg="Nodopomatias">Nodopomatias</tp:taxon-name-part></tp:taxon-name></italic> and <italic><tp:taxon-name><tp:taxon-name-part taxon-name-part-type="genus" reg="Vargapupa">Vargapupa</tp:taxon-name-part></tp:taxon-name></italic> by an absence of a basal keel, and different from <italic><tp:taxon-name><tp:taxon-name-part taxon-name-part-type="genus" reg="Csomapupa">Csomapupa</tp:taxon-name-part></tp:taxon-name></italic> by the lack of an additional line (groove) above the suture (<xref ref-type="bibr" rid="B112">Páll-Gergely et al. 2015</xref>).</p></tp:treatment-sec><tp:treatment-sec sec-type="remarks" id="SECID0E6JBI"><title>Remarks.</title><p>The taxonomic history of <italic><tp:taxon-name><tp:taxon-name-part taxon-name-part-type="genus" reg="Pseudopomatias">Pseudopomatias</tp:taxon-name-part></tp:taxon-name></italic> was reviewed and its systematic position in the family <tp:taxon-name><tp:taxon-name-part taxon-name-part-type="family">Pupinidae</tp:taxon-name-part></tp:taxon-name> was confirmed by <xref ref-type="bibr" rid="B112">Páll-Gergely et al. (2015)</xref>. The distribution of all <italic><tp:taxon-name><tp:taxon-name-part taxon-name-part-type="genus" reg="Pseudopomatias">Pseudopomatias</tp:taxon-name-part></tp:taxon-name></italic> species in Thailand is provided in Fig. <xref ref-type="fig" rid="F7">7</xref>.</p></tp:treatment-sec><tp:treatment-sec><!--Section generated to contain objects referenced in tp:taxon-treatment.--><fig id="F7" position="float" orientation="portrait"><object-id xmlns:xlink="http://www.w3.org/1999/xlink" content-type="doi" xlink:type="simple">10.3897/zookeys.1119.85400.figure7</object-id><object-id xmlns:xlink="http://www.w3.org/1999/xlink" content-type="arpha" xlink:type="simple">BBAE5133-A14D-5730-B591-81307391D019</object-id><label>Figure 7.</label><caption><p>Map of northern Thailand showing the distribution of <italic><tp:taxon-name><tp:taxon-name-part taxon-name-part-type="genus" reg="Pollicaria">Pollicaria</tp:taxon-name-part><tp:taxon-name-part taxon-name-part-type="species" reg="mouhoti">mouhoti</tp:taxon-name-part><tp:taxon-name-part taxon-name-part-type="subspecies" reg="mouhoti">mouhoti</tp:taxon-name-part></tp:taxon-name></italic> (filled circle), <italic><tp:taxon-name><tp:taxon-name-part taxon-name-part-type="genus" reg="Pollicaria">Pollicaria</tp:taxon-name-part><tp:taxon-name-part taxon-name-part-type="species" reg="mouhoti">mouhoti</tp:taxon-name-part><tp:taxon-name-part taxon-name-part-type="subspecies" reg="monochroma">monochroma</tp:taxon-name-part></tp:taxon-name></italic> (open circle), <italic><tp:taxon-name><tp:taxon-name-part taxon-name-part-type="genus" reg="Pseudopomatias">Pseudopomatias</tp:taxon-name-part><tp:taxon-name-part taxon-name-part-type="species" reg="caligosus">caligosus</tp:taxon-name-part></tp:taxon-name></italic> (square), <italic><tp:taxon-name><tp:taxon-name-part taxon-name-part-type="genus" reg="Pseudopomatias">Pseudopomatias</tp:taxon-name-part><tp:taxon-name-part taxon-name-part-type="species" reg="doiangkhangensis">doiangkhangensis</tp:taxon-name-part></tp:taxon-name></italic> sp. nov. (hexagon), <italic><tp:taxon-name><tp:taxon-name-part taxon-name-part-type="genus" reg="Pseudopomatias">Pseudopomatias</tp:taxon-name-part><tp:taxon-name-part taxon-name-part-type="species" reg="pallgergelyi">pallgergelyi</tp:taxon-name-part></tp:taxon-name></italic> sp. nov. (triangle), <italic><tp:taxon-name><tp:taxon-name-part taxon-name-part-type="genus" reg="Pupinella">Pupinella</tp:taxon-name-part><tp:taxon-name-part taxon-name-part-type="species" reg="mansuyi">mansuyi</tp:taxon-name-part></tp:taxon-name></italic> (cross), and <italic><tp:taxon-name><tp:taxon-name-part taxon-name-part-type="genus" reg="Rhaphaulus">Rhaphaulus</tp:taxon-name-part><tp:taxon-name-part taxon-name-part-type="species" reg="tonkinensis">tonkinensis</tp:taxon-name-part></tp:taxon-name></italic> (star). Each red symbol indicates the type locality of its respective taxon. The red filled circle denotes the type locality of <italic><tp:taxon-name><tp:taxon-name-part taxon-name-part-type="genus" reg="Pollicaria">Pollicaria</tp:taxon-name-part><tp:taxon-name-part taxon-name-part-type="species" reg="nicoarlingi">nicoarlingi</tp:taxon-name-part></tp:taxon-name></italic>.</p></caption><graphic xmlns:xlink="http://www.w3.org/1999/xlink" xlink:href="zookeys-1119-001_article-85400__-g007.jpg" position="float" orientation="portrait" xlink:type="simple" id="oo_735368.jpg"><uri content-type="original_file" xlink:type="simple">https://binary.pensoft.net/fig/735368</uri></graphic></fig></tp:treatment-sec><ref-list><ref id="B76"><mixed-citation xmlns:xlink="http://www.w3.org/1999/xlink" xlink:type="simple"><person-group><name name-style="western"><surname>Kobelt</surname><given-names>W</given-names></name></person-group> (<year>1902</year>) <source><tp:taxon-name><tp:taxon-name-part taxon-name-part-type="family">Cyclophoridae</tp:taxon-name-part></tp:taxon-name>. Das Tierreich. R.</source><publisher-name>Friedländer und Sohn</publisher-name>, <publisher-loc>Berlin</publisher-loc>, <size units="page">662 pp</size>.</mixed-citation></ref><ref id="B39"><mixed-citation xmlns:xlink="http://www.w3.org/1999/xlink" xlink:type="simple"><person-group><name name-style="western"><surname>Egorov</surname><given-names>R</given-names></name></person-group> (<year>2013</year>) A review of the genera of the terrestrial pectinibranch molluscs (synopsis mainly based on published data). <tp:taxon-name><tp:taxon-name-part taxon-name-part-type="order">Littoriniformes</tp:taxon-name-part></tp:taxon-name>: <tp:taxon-name><tp:taxon-name-part taxon-name-part-type="family">Liareidae</tp:taxon-name-part></tp:taxon-name>, <tp:taxon-name><tp:taxon-name-part taxon-name-part-type="family">Pupinidae</tp:taxon-name-part></tp:taxon-name>, <tp:taxon-name><tp:taxon-name-part taxon-name-part-type="family">Diplommatinidae</tp:taxon-name-part></tp:taxon-name>, <tp:taxon-name><tp:taxon-name-part taxon-name-part-type="family">Alycaeidae</tp:taxon-name-part></tp:taxon-name>, <tp:taxon-name><tp:taxon-name-part taxon-name-part-type="family">Cochlostomidae</tp:taxon-name-part></tp:taxon-name>. Treasure of Russian Shells Supplement 3 (Part 3): 1–62.</mixed-citation></ref><ref id="B112"><mixed-citation xmlns:xlink="http://www.w3.org/1999/xlink" xlink:type="simple"><person-group><name name-style="western"><surname>Páll-Gergely</surname><given-names>B</given-names></name><name name-style="western"><surname>Fehér</surname><given-names>Z</given-names></name><name name-style="western"><surname>Hunyadi</surname><given-names>A</given-names></name><name name-style="western"><surname>Asami</surname><given-names>T</given-names></name></person-group> (<year>2015</year>) <article-title>Revision of the genus <italic><tp:taxon-name><tp:taxon-name-part taxon-name-part-type="genus">Pseudopomatias</tp:taxon-name-part></tp:taxon-name></italic> and its relatives (<tp:taxon-name><tp:taxon-name-part taxon-name-part-type="class">Gastropoda</tp:taxon-name-part></tp:taxon-name>: <tp:taxon-name><tp:taxon-name-part taxon-name-part-type="superfamily">Cyclophoroidea</tp:taxon-name-part></tp:taxon-name>: <tp:taxon-name><tp:taxon-name-part taxon-name-part-type="family">Pupinidae</tp:taxon-name-part></tp:taxon-name>).</article-title><source>Zootaxa</source><volume>3937</volume>(<issue>1</issue>): <fpage>1</fpage>–<lpage>49</lpage>. <ext-link xlink:type="simple" ext-link-type="doi" xlink:href="10.11646/zootaxa.3937.1.1">https://doi.org/10.11646/zootaxa.3937.1.1</ext-link></mixed-citation></ref></ref-list></tp:taxon-treatment>
