# Supplementary material for: ﻿Annotated checklist of the operculated land snails from Thailand (Mollusca, Gastropoda, Caenogastropoda): the family Pupinidae, with descriptions of several new species and subspecies, and notes on classification of Pupina Vignard, 1829 and Pupinella Gray, 1850 from mainland Southeast Asia
Source: Zookeys. 2022 Aug 25;1119:1–115. doi: 10.3897/zookeys.1119.85400 (PMC9848625; doi:10.3897/zookeys.1119.85400)
Supplement: XML Treatment for Pseudopomatias doiangkhangensis [file zookeys.1119.85400-treatment12.xml]

<!DOCTYPE tp:taxon-treatment
  PUBLIC "-//TaxonX//DTD Taxonomic Treatment Publishing DTD v0 20100105//EN" "tax-treatment-NSO.dtd">
<tp:taxon-treatment xmlns:tp="http://www.plazi.org/taxpub"><tp:treatment-meta><kwd-group><label>Taxon classification</label><kwd>
                  <named-content content-type="kingdom">Animalia</named-content>
                </kwd><kwd>
                  <named-content content-type="order">Architaenioglossa</named-content>
                </kwd><kwd>
                  <named-content content-type="family">Pupinidae</named-content>
                </kwd></kwd-group><mixed-citation publication-type="journal"><person-group><name><surname>Jirapatrasilp</surname><given-names>Parin</given-names></name><name><surname>Sutcharit</surname><given-names>Chirasak</given-names></name><name><surname>Panha</surname><given-names>Somsak</given-names></name></person-group><article-title>﻿Annotated checklist of the operculated land snails from Thailand (<tp:taxon-name><tp:taxon-name-part taxon-name-part-type="phylum">Mollusca</tp:taxon-name-part></tp:taxon-name>, <tp:taxon-name><tp:taxon-name-part taxon-name-part-type="class">Gastropoda</tp:taxon-name-part></tp:taxon-name>, <tp:taxon-name><tp:taxon-name-part taxon-name-part-type="subclass">Caenogastropoda</tp:taxon-name-part></tp:taxon-name>): the family <tp:taxon-name><tp:taxon-name-part taxon-name-part-type="family">Pupinidae</tp:taxon-name-part></tp:taxon-name>, with descriptions of several new species and subspecies, and notes on classification of <italic><tp:taxon-name><tp:taxon-name-part taxon-name-part-type="genus" reg="Pupina">Pupina</tp:taxon-name-part></tp:taxon-name></italic> Vignard, 1829 and <italic><tp:taxon-name><tp:taxon-name-part taxon-name-part-type="genus" reg="Pupinella">Pupinella</tp:taxon-name-part></tp:taxon-name></italic> Gray, 1850 from mainland Southeast Asia</article-title><source>Zookeys</source><day>25</day><month>08</month><year>2022</year><volume>1119</volume><fpage>1</fpage><lpage>115</lpage><pub-id pub-id-type="doi">10.3897/zookeys.1119.85400</pub-id></mixed-citation></tp:treatment-meta><tp:nomenclature><label>﻿</label><tp:taxon-name>
                <object-id xmlns:xlink="http://www.w3.org/1999/xlink" content-type="arpha" xlink:type="simple">9145912A-B3D0-52F8-8DE6-A0D08BD4AFBC</object-id>
                <tp:taxon-name-part taxon-name-part-type="genus" reg="Pseudopomatias">Pseudopomatias</tp:taxon-name-part>
                <tp:taxon-name-part taxon-name-part-type="species" reg="doiangkhangensis">doiangkhangensis</tp:taxon-name-part>
                <object-id xmlns:xlink="http://www.w3.org/1999/xlink" content-type="zoobank" xlink:type="simple">https://zoobank.org/C419E00F-438D-4A5C-BC61-8AD63F0828E0</object-id>
              </tp:taxon-name><tp:taxon-authority>Jirapatrasilp</tp:taxon-authority><tp:taxon-status xmlns:xlink="http://www.w3.org/1999/xlink" xlink:type="simple">sp. nov.</tp:taxon-status><xref ref-type="fig" rid="F9">Fig. 9C, D</xref></tp:nomenclature><tp:treatment-sec sec-type="type material" id="SECID0EETBI"><title>Type material.</title><p><bold><italic>Holotype</italic></bold><named-content xmlns:xlink="http://www.w3.org/1999/xlink" content-type="dwc:institutional_code" xlink:title="Chulalongkorn University Museum of Natural History" xlink:href="http://grbio.org/institution/chulalongkorn-university-museum-natural-history" xlink:type="simple">CUMZ</named-content> 12165/1 (Fig. <xref ref-type="fig" rid="F9">9C</xref>), 24 Oct. 2015, coll. C. Sutcharit, R. Srisonchai, A. Pholyotha, T. Seesamut. Measurement: shell height 8.6 mm, shell width 4.3 mm and 7½ whorls. <bold><italic>Paratypes</italic></bold><named-content xmlns:xlink="http://www.w3.org/1999/xlink" content-type="dwc:institutional_code" xlink:title="Chulalongkorn University Museum of Natural History" xlink:href="http://grbio.org/institution/chulalongkorn-university-museum-natural-history" xlink:type="simple">CUMZ</named-content> 12165/2–6 (5 shells), <named-content xmlns:xlink="http://www.w3.org/1999/xlink" content-type="dwc:institutional_code" xlink:title="Natural History Museum, London" xlink:href="http://grbio.org/institution/natural-history-museum-london" xlink:type="simple">NHMUK</named-content> 20210331 (2 shells), same data as holotype; <named-content xmlns:xlink="http://www.w3.org/1999/xlink" content-type="dwc:institutional_code" xlink:title="Chulalongkorn University Museum of Natural History" xlink:href="http://grbio.org/institution/chulalongkorn-university-museum-natural-history" xlink:type="simple">CUMZ</named-content> 5219, 5221, 16 Mar. 2000, coll. C. Sutcharit, S. Panha (2 shells; Fig. <xref ref-type="fig" rid="F9">9D</xref>) from the type locality.</p></tp:treatment-sec><tp:treatment-sec sec-type="type locality" id="SECID0EOUBI"><title>Type locality.</title><p>Doi Ang Khang, Fang District, Chiang Mai Province, Thailand, <named-content xmlns:xlink="http://www.w3.org/1999/xlink" content-type="dwc:verbatimCoordinates" xlink:type="simple"><named-content content-type="geo-json" specific-use="{&#34;type&#34;:&#34;Point&#34;,&#34;coordinates&#34;:[99.054833,19.869333]}" id="NCID0EXUBI" xlink:type="simple">19°52'09.6"N, 99°03'17.4"E</named-content></named-content>, 1341 m amsl.</p></tp:treatment-sec><tp:treatment-sec sec-type="diagnosis" id="SECID0E2UBI"><title>Diagnosis.</title><p>Shell ovate to ovate conical, widest at penultimate whorl; ca. 7½ whorls, with regular weak ribs. Area between ribs with very fine radial striation. Outer peristome expanded and reflected.</p></tp:treatment-sec><tp:treatment-sec sec-type="Differential diagnosis" id="SECID0EAVBI"><title>Differential diagnosis.</title><p><italic><tp:taxon-name><tp:taxon-name-part taxon-name-part-type="genus" reg="Pseudopomatias">Pseudopomatias</tp:taxon-name-part><tp:taxon-name-part taxon-name-part-type="species" reg="doiangkhangensis">doiangkhangensis</tp:taxon-name-part></tp:taxon-name></italic> sp. nov. is similar to the ovate-shaped <italic><tp:taxon-name><tp:taxon-name-part taxon-name-part-type="genus" reg="Pseudopomatias">P.</tp:taxon-name-part><tp:taxon-name-part taxon-name-part-type="species" reg="harli">harli</tp:taxon-name-part></tp:taxon-name></italic> Páll-Gergely, 2015 (<xref ref-type="bibr" rid="B112">Páll-Gergely et al. 2015</xref>), but differs in having more whorls, weaker ribs, and a wider apertural lip. In addition, the shell is widest at its penultimate whorl, compared to <italic><tp:taxon-name><tp:taxon-name-part taxon-name-part-type="genus" reg="Pseudopomatias">P.</tp:taxon-name-part><tp:taxon-name-part taxon-name-part-type="species" reg="harli">harli</tp:taxon-name-part></tp:taxon-name></italic> that is widest at its last whorl.</p></tp:treatment-sec><tp:treatment-sec sec-type="description" id="SECID0ENWBI"><title>Description.</title><p>Shell height 8.8–9.2 mm; shell width 4.4–4.6 mm. Shell ovate to ovate conical, widest at penultimate whorl, solid, semi-transparent, pale orange. Whorls ca. 7½ with sutures deep. Protoconch ca. 2 whorls (slightly eroded), first ca. 1½ whorl very finely granulated; remaining whorls and teleoconch very finely, regularly ribbed every 0.2 mm; ribs weak and 0.1 mm wide. Area between ribs with very fine radial lines, visible only under high magnification (&gt; 20×), getting weaker in earlier whorls. Last whorl with 28–30 ribs. Apex obtuse. Spire angle ca. 50°. Aperture rounded with very slightly angled columellar-parietal transition and more sharply angled parietal-palatal transition; outer peristome expanded and reflected (0.4–0.5 mm wide and 0.3 mm thick), white to pale pinkish in colour. Umbilicus closed. Operculum unknown.</p></tp:treatment-sec><tp:treatment-sec sec-type="etymology" id="SECID0ESWBI"><title>Etymology.</title><p>The specific epithet is named after Doi Ang Khang, the type locality of this species.</p></tp:treatment-sec><tp:treatment-sec sec-type="distribution" id="SECID0EXWBI"><title>Distribution.</title><p>Known only from the type locality.</p></tp:treatment-sec><tp:treatment-sec sec-type="remarks" id="SECID0E3WBI"><title>Remarks.</title><p>This species exhibits infraspecific variation in shell shape from ovate to ovate conical (Fig. <xref ref-type="fig" rid="F9">9C, D</xref>).</p></tp:treatment-sec><tp:treatment-sec><!--Section generated to contain objects referenced in tp:taxon-treatment.--><fig id="F9" position="float" orientation="portrait"><object-id xmlns:xlink="http://www.w3.org/1999/xlink" content-type="doi" xlink:type="simple">10.3897/zookeys.1119.85400.figure9</object-id><object-id xmlns:xlink="http://www.w3.org/1999/xlink" content-type="arpha" xlink:type="simple">0D68FE4F-5CEA-55F7-8B0F-CC6038DBC0ED</object-id><label>Figure 9.</label><caption><p><bold>A, B</bold><italic><tp:taxon-name><tp:taxon-name-part taxon-name-part-type="genus" reg="Pseudopomatias">Pseudopomatias</tp:taxon-name-part><tp:taxon-name-part taxon-name-part-type="species" reg="caligosus">caligosus</tp:taxon-name-part></tp:taxon-name></italic>: <bold>A</bold> holotype <named-content xmlns:xlink="http://www.w3.org/1999/xlink" content-type="dwc:institutional_code" xlink:title="Hungarian Natural History Museum (Termeszettudomanyi Muzeum)" xlink:href="http://grbio.org/institution/hungarian-natural-history-museum-termeszettudomanyi-muzeum" xlink:type="simple">HNHM</named-content> 100176 and <bold>B</bold> specimen <named-content xmlns:xlink="http://www.w3.org/1999/xlink" content-type="dwc:institutional_code" xlink:title="Chulalongkorn University Museum of Natural History" xlink:href="http://grbio.org/institution/chulalongkorn-university-museum-natural-history" xlink:type="simple">CUMZ</named-content> 12191 from Pa Tham Wua Temple, Mae Hong Son <bold>C, D</bold><italic><tp:taxon-name><tp:taxon-name-part taxon-name-part-type="genus" reg="Pseudopomatias">Pseudopomatias</tp:taxon-name-part><tp:taxon-name-part taxon-name-part-type="species" reg="doiangkhangensis">doiangkhangensis</tp:taxon-name-part></tp:taxon-name></italic> sp. nov. <bold>C</bold> holotype <named-content xmlns:xlink="http://www.w3.org/1999/xlink" content-type="dwc:institutional_code" xlink:title="Chulalongkorn University Museum of Natural History" xlink:href="http://grbio.org/institution/chulalongkorn-university-museum-natural-history" xlink:type="simple">CUMZ</named-content> 12165/1 and <bold>D</bold> paratype <named-content xmlns:xlink="http://www.w3.org/1999/xlink" content-type="dwc:institutional_code" xlink:title="Chulalongkorn University Museum of Natural History" xlink:href="http://grbio.org/institution/chulalongkorn-university-museum-natural-history" xlink:type="simple">CUMZ</named-content> 5219 from Doi Ang Khang, Chiang Mai <bold>E, F</bold><italic><tp:taxon-name><tp:taxon-name-part taxon-name-part-type="genus" reg="Pseudopomatias">Pseudopomatias</tp:taxon-name-part><tp:taxon-name-part taxon-name-part-type="species" reg="pallgergelyi">pallgergelyi</tp:taxon-name-part></tp:taxon-name></italic> sp. nov. <bold>E</bold> holotype <named-content xmlns:xlink="http://www.w3.org/1999/xlink" content-type="dwc:institutional_code" xlink:title="Chulalongkorn University Museum of Natural History" xlink:href="http://grbio.org/institution/chulalongkorn-university-museum-natural-history" xlink:type="simple">CUMZ</named-content> 12167/1 <bold>F</bold> paratype <named-content xmlns:xlink="http://www.w3.org/1999/xlink" content-type="dwc:institutional_code" xlink:title="Chulalongkorn University Museum of Natural History" xlink:href="http://grbio.org/institution/chulalongkorn-university-museum-natural-history" xlink:type="simple">CUMZ</named-content> 12167/2 from Pha Daeng Cave, Mae Hong Son. Photo: B. Páll-Gergely (<bold>A</bold>).</p></caption><graphic xmlns:xlink="http://www.w3.org/1999/xlink" xlink:href="zookeys-1119-001_article-85400__-g009.jpg" position="float" orientation="portrait" xlink:type="simple" id="oo_735370.jpg"><uri content-type="original_file" xlink:type="simple">https://binary.pensoft.net/fig/735370</uri></graphic></fig></tp:treatment-sec><ref-list><ref id="B112"><mixed-citation xmlns:xlink="http://www.w3.org/1999/xlink" xlink:type="simple"><person-group><name name-style="western"><surname>Páll-Gergely</surname><given-names>B</given-names></name><name name-style="western"><surname>Fehér</surname><given-names>Z</given-names></name><name name-style="western"><surname>Hunyadi</surname><given-names>A</given-names></name><name name-style="western"><surname>Asami</surname><given-names>T</given-names></name></person-group> (<year>2015</year>) <article-title>Revision of the genus <italic><tp:taxon-name><tp:taxon-name-part taxon-name-part-type="genus">Pseudopomatias</tp:taxon-name-part></tp:taxon-name></italic> and its relatives (<tp:taxon-name><tp:taxon-name-part taxon-name-part-type="class">Gastropoda</tp:taxon-name-part></tp:taxon-name>: <tp:taxon-name><tp:taxon-name-part taxon-name-part-type="superfamily">Cyclophoroidea</tp:taxon-name-part></tp:taxon-name>: <tp:taxon-name><tp:taxon-name-part taxon-name-part-type="family">Pupinidae</tp:taxon-name-part></tp:taxon-name>).</article-title><source>Zootaxa</source><volume>3937</volume>(<issue>1</issue>): <fpage>1</fpage>–<lpage>49</lpage>. <ext-link xlink:type="simple" ext-link-type="doi" xlink:href="10.11646/zootaxa.3937.1.1">https://doi.org/10.11646/zootaxa.3937.1.1</ext-link></mixed-citation></ref></ref-list></tp:taxon-treatment>
