# Supplementary material for: ﻿Annotated checklist of the operculated land snails from Thailand (Mollusca, Gastropoda, Caenogastropoda): the family Pupinidae, with descriptions of several new species and subspecies, and notes on classification of Pupina Vignard, 1829 and Pupinella Gray, 1850 from mainland Southeast Asia
Source: Zookeys. 2022 Aug 25;1119:1–115. doi: 10.3897/zookeys.1119.85400 (PMC9848625; doi:10.3897/zookeys.1119.85400)
Supplement: XML Treatment for Pupinella mansuyi [file zookeys.1119.85400-treatment15.xml]

<!DOCTYPE tp:taxon-treatment
  PUBLIC "-//TaxonX//DTD Taxonomic Treatment Publishing DTD v0 20100105//EN" "tax-treatment-NSO.dtd">
<tp:taxon-treatment xmlns:tp="http://www.plazi.org/taxpub"><tp:treatment-meta><kwd-group><label>Taxon classification</label><kwd>
                  <named-content content-type="kingdom">Animalia</named-content>
                </kwd><kwd>
                  <named-content content-type="order">Architaenioglossa</named-content>
                </kwd><kwd>
                  <named-content content-type="family">Pupinidae</named-content>
                </kwd></kwd-group><mixed-citation publication-type="journal"><person-group><name><surname>Jirapatrasilp</surname><given-names>Parin</given-names></name><name><surname>Sutcharit</surname><given-names>Chirasak</given-names></name><name><surname>Panha</surname><given-names>Somsak</given-names></name></person-group><article-title>﻿Annotated checklist of the operculated land snails from Thailand (<tp:taxon-name><tp:taxon-name-part taxon-name-part-type="phylum">Mollusca</tp:taxon-name-part></tp:taxon-name>, <tp:taxon-name><tp:taxon-name-part taxon-name-part-type="class">Gastropoda</tp:taxon-name-part></tp:taxon-name>, <tp:taxon-name><tp:taxon-name-part taxon-name-part-type="subclass">Caenogastropoda</tp:taxon-name-part></tp:taxon-name>): the family <tp:taxon-name><tp:taxon-name-part taxon-name-part-type="family">Pupinidae</tp:taxon-name-part></tp:taxon-name>, with descriptions of several new species and subspecies, and notes on classification of <italic><tp:taxon-name><tp:taxon-name-part taxon-name-part-type="genus" reg="Pupina">Pupina</tp:taxon-name-part></tp:taxon-name></italic> Vignard, 1829 and <italic><tp:taxon-name><tp:taxon-name-part taxon-name-part-type="genus" reg="Pupinella">Pupinella</tp:taxon-name-part></tp:taxon-name></italic> Gray, 1850 from mainland Southeast Asia</article-title><source>Zookeys</source><day>25</day><month>08</month><year>2022</year><volume>1119</volume><fpage>1</fpage><lpage>115</lpage><pub-id pub-id-type="doi">10.3897/zookeys.1119.85400</pub-id></mixed-citation></tp:treatment-meta><tp:nomenclature><label>﻿</label><tp:taxon-name>
                <object-id xmlns:xlink="http://www.w3.org/1999/xlink" content-type="arpha" xlink:type="simple">DC4253FC-E3BA-5D3E-B764-4A9A53879F8C</object-id>
                <tp:taxon-name-part taxon-name-part-type="genus" reg="Pupinella">Pupinella</tp:taxon-name-part>
                <tp:taxon-name-part taxon-name-part-type="species" reg="mansuyi">mansuyi</tp:taxon-name-part>
              </tp:taxon-name><tp:taxon-authority>(Dautzenberg &amp; Fischer, 1908)</tp:taxon-authority><xref ref-type="fig" rid="F10">Figs 10A</xref><xref ref-type="fig" rid="F11">, 11A–G</xref><xref ref-type="fig" rid="F12">, 12A–C</xref><tp:nomenclature-citation-list><tp:nomenclature-citation><tp:taxon-name>
                    <tp:taxon-name-part taxon-name-part-type="genus" reg="Eupupina">Eupupina</tp:taxon-name-part>
                    <tp:taxon-name-part taxon-name-part-type="species" reg="mansuyi">mansuyi</tp:taxon-name-part>
                  </tp:taxon-name><comment>Dautzenberg &amp; Fischer, 1908: 207, 208, pl. 6, figs 12–15. Type locality: Deux-Ponts [in northeastern Vietnam]; Quang-Huyen [Quang Uyen, Cao Bang Province, Vietnam].</comment></tp:nomenclature-citation><tp:nomenclature-citation><tp:taxon-name>
                    <tp:taxon-name-part taxon-name-part-type="genus" reg="Pupina">Pupina</tp:taxon-name-part>
                    <tp:taxon-name-part taxon-name-part-type="species" reg="mansuyi">mansuyi</tp:taxon-name-part>
                  </tp:taxon-name><comment>—<xref ref-type="bibr" rid="B142">Saurin 1953</xref>: 113, environs du village méo de Pah Hia, à 100 kilomètres au Sud de Xieng-Khouang, chef-lieu de la province du Tran Ninh, Laos [probably refers to Ban Namthong, Longchaeng District, Xaisomboun Province, Laos]. <xref ref-type="bibr" rid="B43">Fischer 1963</xref>: 33.</comment></tp:nomenclature-citation><tp:nomenclature-citation><tp:taxon-name>
                    <tp:taxon-name-part taxon-name-part-type="genus" reg="Pupinella">Pupinella</tp:taxon-name-part>
                    <tp:taxon-name-part taxon-name-part-type="species" reg="mansuyi">mansuyi</tp:taxon-name-part>
                  </tp:taxon-name><comment>—<xref ref-type="bibr" rid="B34">Do et al. 2015</xref>: 128, fig. 7c, Son La Province, Vietnam. <xref ref-type="bibr" rid="B71">Inkhavilay et al. 2019</xref>: 46, 47, fig. 16d.</comment></tp:nomenclature-citation><tp:nomenclature-citation><tp:taxon-name>
                    <tp:taxon-name-part taxon-name-part-type="genus" reg="Pupinella">Pupinella</tp:taxon-name-part>
                    <tp:taxon-name-part taxon-name-part-type="species" reg="frednaggsi">frednaggsi</tp:taxon-name-part>
                  </tp:taxon-name><comment>Thach &amp; Huber in Thach, 2017: 19, 20, figs 124–130. Type locality: suburb of Luang Phrabang, Laos. <xref ref-type="bibr" rid="B71">Inkhavilay et al. 2019</xref>: 46, figs 16b, c, 18h, Tam Phatok Cave, Ngoy District, Luang Phrabang Province. <xref ref-type="bibr" rid="B115">Páll-Gergely et al. 2020</xref>: 41, Nam Wu, Ban Pak Ou, Luang Phrabang Province. Syn. nov.</comment></tp:nomenclature-citation><tp:nomenclature-citation><tp:taxon-name>
                    <tp:taxon-name-part taxon-name-part-type="genus" reg="Pupinella">Pupinella</tp:taxon-name-part>
                    <tp:taxon-name-part taxon-name-part-type="species" reg="franzhuberi">franzhuberi</tp:taxon-name-part>
                  </tp:taxon-name><comment>Thach, 2020: 21, figs 161–165. Type locality: Luang Prabang, Laos. Syn. nov.</comment></tp:nomenclature-citation></tp:nomenclature-citation-list></tp:nomenclature><tp:treatment-sec sec-type="type material" id="SECID0EHICI"><title>Type material examined.</title><p><bold><italic>Syntype</italic></bold> of <italic><tp:taxon-name><tp:taxon-name-part taxon-name-part-type="genus" reg="Eupupina">Eupupina</tp:taxon-name-part><tp:taxon-name-part taxon-name-part-type="species" reg="mansuyi">mansuyi</tp:taxon-name-part></tp:taxon-name></italic><named-content xmlns:xlink="http://www.w3.org/1999/xlink" content-type="dwc:institutional_code" xlink:title="Museum National d'Histoire Naturelle" xlink:href="http://grbio.org/institution/museum-national-dhistoire-naturelle-2" xlink:type="simple">MNHN</named-content>-IM-2000-30756 from Deux-Ponts (1 shell; Fig. <xref ref-type="fig" rid="F11">11A</xref>, <xref ref-type="bibr" rid="B71">Inkhavilay et al. 2019</xref>: fig. 16d). <bold><italic>Syntypes</italic></bold> of <italic><tp:taxon-name><tp:taxon-name-part taxon-name-part-type="genus" reg="Eupupina">Eupupina</tp:taxon-name-part><tp:taxon-name-part taxon-name-part-type="species" reg="mansuyi">mansuyi</tp:taxon-name-part></tp:taxon-name></italic><named-content xmlns:xlink="http://www.w3.org/1999/xlink" content-type="dwc:institutional_code" xlink:title="Museum National d'Histoire Naturelle" xlink:href="http://grbio.org/institution/museum-national-dhistoire-naturelle-2" xlink:type="simple">MNHN</named-content>-IM-2000-36067 (10 shells; Fig. <xref ref-type="fig" rid="F11">11B</xref>) from Deux-Ponts. <bold><italic>Syntypes</italic></bold> of <italic><tp:taxon-name><tp:taxon-name-part taxon-name-part-type="genus" reg="Eupupina">Eupupina</tp:taxon-name-part><tp:taxon-name-part taxon-name-part-type="species" reg="mansuyi">mansuyi</tp:taxon-name-part></tp:taxon-name></italic><named-content xmlns:xlink="http://www.w3.org/1999/xlink" content-type="dwc:institutional_code" xlink:title="Museum National d'Histoire Naturelle" xlink:href="http://grbio.org/institution/museum-national-dhistoire-naturelle-2" xlink:type="simple">MNHN</named-content>-IM-2000-36068 (5 shells; Fig. <xref ref-type="fig" rid="F11">11C</xref>) from Quang-Huyen. <bold><italic>Syntypes</italic></bold> of <italic><tp:taxon-name><tp:taxon-name-part taxon-name-part-type="genus" reg="Eupupina">Eupupina</tp:taxon-name-part><tp:taxon-name-part taxon-name-part-type="species" reg="mansuyi">mansuyi</tp:taxon-name-part></tp:taxon-name></italic><named-content xmlns:xlink="http://www.w3.org/1999/xlink" content-type="dwc:institutional_code" xlink:title="Royal Belgian Institute of Natural Sciences" xlink:href="http://grbio.org/institution/royal-belgian-institute-natural-sciences" xlink:type="simple">RBINS</named-content> MT970/1 (5 shells; Figs <xref ref-type="fig" rid="F11">11D</xref>, <xref ref-type="fig" rid="F12">12A</xref>) from Quang-Huyen. <bold><italic>Holotype</italic></bold> of <italic><tp:taxon-name><tp:taxon-name-part taxon-name-part-type="genus" reg="Pupinella">Pupinella</tp:taxon-name-part><tp:taxon-name-part taxon-name-part-type="species" reg="frednaggsi">frednaggsi</tp:taxon-name-part></tp:taxon-name></italic><named-content xmlns:xlink="http://www.w3.org/1999/xlink" content-type="dwc:institutional_code" xlink:title="Natural History Museum, London" xlink:href="http://grbio.org/institution/natural-history-museum-london" xlink:type="simple">NHMUK</named-content> 20170285 (Fig. <xref ref-type="fig" rid="F11">11E</xref>, <xref ref-type="bibr" rid="B71">Inkhavilay et al. 2019</xref>: fig. 16b). <bold><italic>Holotype</italic></bold> of <italic><tp:taxon-name><tp:taxon-name-part taxon-name-part-type="genus" reg="Pupinella">Pupinella</tp:taxon-name-part><tp:taxon-name-part taxon-name-part-type="species" reg="franzhuberi">franzhuberi</tp:taxon-name-part></tp:taxon-name></italic><named-content xmlns:xlink="http://www.w3.org/1999/xlink" content-type="dwc:institutional_code" xlink:title="Museum National d'Histoire Naturelle" xlink:href="http://grbio.org/institution/museum-national-dhistoire-naturelle-2" xlink:type="simple">MNHN</named-content>-IM-2000-35510 figured in <xref ref-type="bibr" rid="B165">Thach (2020</xref>: figs 161–165).</p></tp:treatment-sec><tp:treatment-sec sec-type="material" id="SECID0EFNCI"><title>Other material examined.</title><p><named-content xmlns:xlink="http://www.w3.org/1999/xlink" content-type="dwc:institutional_code" xlink:title="Chulalongkorn University Museum of Natural History" xlink:href="http://grbio.org/institution/chulalongkorn-university-museum-natural-history" xlink:type="simple">CUMZ</named-content> 12148 (38 shells; Figs <xref ref-type="fig" rid="F10">10A</xref>, <xref ref-type="fig" rid="F11">11F</xref>, <xref ref-type="fig" rid="F12">12B</xref>) from Pha Chu, Na Noi District, Nan Province, 12 Jan. 2008. <named-content xmlns:xlink="http://www.w3.org/1999/xlink" content-type="dwc:institutional_code" xlink:title="Chulalongkorn University Museum of Natural History" xlink:href="http://grbio.org/institution/chulalongkorn-university-museum-natural-history" xlink:type="simple">CUMZ</named-content> 12149 (3 specimens in ethanol; Figs <xref ref-type="fig" rid="F11">11G</xref>, <xref ref-type="fig" rid="F12">12C</xref>) from Pha Tub Cave, Mueang Nan District, Nan Province, 11 Oct. 2009. <named-content xmlns:xlink="http://www.w3.org/1999/xlink" content-type="dwc:institutional_code" xlink:title="Chulalongkorn University Museum of Natural History" xlink:href="http://grbio.org/institution/chulalongkorn-university-museum-natural-history" xlink:type="simple">CUMZ</named-content> 12150 (15 specimens in ethanol) from Pha Tub Cave, Mueang Nan District, Nan Province, 24 Aug. 2014. <named-content xmlns:xlink="http://www.w3.org/1999/xlink" content-type="dwc:institutional_code" xlink:title="Chulalongkorn University Museum of Natural History" xlink:href="http://grbio.org/institution/chulalongkorn-university-museum-natural-history" xlink:type="simple">CUMZ</named-content> 12151 (1 shell) from Pha Tub Cave, Mueang Nan District, Nan Province, 22 Feb. 2019. <named-content xmlns:xlink="http://www.w3.org/1999/xlink" content-type="dwc:institutional_code" xlink:title="Chulalongkorn University Museum of Natural History" xlink:href="http://grbio.org/institution/chulalongkorn-university-museum-natural-history" xlink:type="simple">CUMZ</named-content> 12152 (2 shells) from Tham Phajarui Temple, Pa Daet District, Chiang Rai Province, 25 Oct. 2008. <named-content xmlns:xlink="http://www.w3.org/1999/xlink" content-type="dwc:institutional_code" xlink:title="Chulalongkorn University Museum of Natural History" xlink:href="http://grbio.org/institution/chulalongkorn-university-museum-natural-history" xlink:type="simple">CUMZ</named-content> 12153 (66 shells) from Tham Phra Bamphen Bun Temple, Phan District, Chiang Rai Province, 29 Nov. 2009.</p></tp:treatment-sec><tp:treatment-sec sec-type="diagnosis" id="SECID0E4OCI"><title>Diagnosis.</title><p>Shell fusiform; last whorl ca. 60% of shell height. Apertural lip highly expanded and reflected; inner peristome thickened and cord-like; apertural lip when observed from lateral view almost straight. Parietal callus thickened and cord-like. Parietal tooth fin-shaped, highly thickened, covering posterior canal. Anterior canal funnel-like. Umbilicus closed.</p></tp:treatment-sec><tp:treatment-sec sec-type="Differential diagnosis" id="SECID0ECPCI"><title>Differential diagnosis.</title><p><italic><tp:taxon-name><tp:taxon-name-part taxon-name-part-type="genus" reg="Pupinella">Pupinella</tp:taxon-name-part><tp:taxon-name-part taxon-name-part-type="species" reg="mansuyi">mansuyi</tp:taxon-name-part></tp:taxon-name></italic> can be distinguished from all other species in mainland Southeast Asia by a highly expanded and reflected apertural lip with a thickened, cord-like inner peristome. Comparing to <italic><tp:taxon-name><tp:taxon-name-part taxon-name-part-type="genus" reg="Pupinella">P.</tp:taxon-name-part><tp:taxon-name-part taxon-name-part-type="species" reg="sonlaensis">sonlaensis</tp:taxon-name-part></tp:taxon-name></italic> and <italic><tp:taxon-name><tp:taxon-name-part taxon-name-part-type="genus" reg="Pupinella">P.</tp:taxon-name-part><tp:taxon-name-part taxon-name-part-type="species" reg="thaitranbaii">thaitranbaii</tp:taxon-name-part></tp:taxon-name></italic>, this species has a thicker and more cord-like parietal callus as well as a thicker fin-shaped parietal tooth.</p></tp:treatment-sec><tp:treatment-sec sec-type="distribution" id="SECID0ELQCI"><title>Distribution.</title><p>Northern Vietnam (<xref ref-type="bibr" rid="B34">Do et al. 2015</xref>), Luang Phrabang Province, Laos (<xref ref-type="bibr" rid="B71">Inkhavilay et al. 2019</xref>; <xref ref-type="bibr" rid="B115">Páll-Gergely et al. 2020</xref>), Nan and Chiang Rai provinces, northern Thailand.</p></tp:treatment-sec><tp:treatment-sec sec-type="remarks" id="SECID0E4QCI"><title>Remarks.</title><p>Upon examining the type specimens of <italic><tp:taxon-name><tp:taxon-name-part taxon-name-part-type="genus" reg="Pupinella">P.</tp:taxon-name-part><tp:taxon-name-part taxon-name-part-type="species" reg="mansuyi">mansuyi</tp:taxon-name-part></tp:taxon-name></italic>, <italic><tp:taxon-name><tp:taxon-name-part taxon-name-part-type="genus" reg="Pupinella">P.</tp:taxon-name-part><tp:taxon-name-part taxon-name-part-type="species" reg="frednaggsi">frednaggsi</tp:taxon-name-part></tp:taxon-name></italic>, and <italic><tp:taxon-name><tp:taxon-name-part taxon-name-part-type="genus" reg="Pupinella">P.</tp:taxon-name-part><tp:taxon-name-part taxon-name-part-type="species" reg="franzhuberi">franzhuberi</tp:taxon-name-part></tp:taxon-name></italic>, the holotypes of <italic><tp:taxon-name><tp:taxon-name-part taxon-name-part-type="genus" reg="Pupinella">P.</tp:taxon-name-part><tp:taxon-name-part taxon-name-part-type="species" reg="frednaggsi">frednaggsi</tp:taxon-name-part></tp:taxon-name></italic> and <italic><tp:taxon-name><tp:taxon-name-part taxon-name-part-type="genus" reg="Pupinella">P.</tp:taxon-name-part><tp:taxon-name-part taxon-name-part-type="species" reg="franzhuberi">franzhuberi</tp:taxon-name-part></tp:taxon-name></italic> agree well with all the type specimens of <italic><tp:taxon-name><tp:taxon-name-part taxon-name-part-type="genus" reg="Pupinella">P.</tp:taxon-name-part><tp:taxon-name-part taxon-name-part-type="species" reg="mansuyi">mansuyi</tp:taxon-name-part></tp:taxon-name></italic> in having a fusiform shell shape, a highly expanded and reflected apertural lip with a thickened cord-like peristome, parietal callus, and a highly thickened, fin-shaped, parietal tooth covering the posterior canal. Moreover, the distinctions of <italic><tp:taxon-name><tp:taxon-name-part taxon-name-part-type="genus" reg="Pupinella">P.</tp:taxon-name-part><tp:taxon-name-part taxon-name-part-type="species" reg="frednaggsi">frednaggsi</tp:taxon-name-part></tp:taxon-name></italic> and <italic><tp:taxon-name><tp:taxon-name-part taxon-name-part-type="genus" reg="Pupinella">P.</tp:taxon-name-part><tp:taxon-name-part taxon-name-part-type="species" reg="franzhuberi">franzhuberi</tp:taxon-name-part></tp:taxon-name></italic> from <italic><tp:taxon-name><tp:taxon-name-part taxon-name-part-type="genus" reg="Pupinella">P.</tp:taxon-name-part><tp:taxon-name-part taxon-name-part-type="species" reg="mansuyi">mansuyi</tp:taxon-name-part></tp:taxon-name></italic> as indicated in the original descriptions should be treated as infraspecific variation. Thus, <italic><tp:taxon-name><tp:taxon-name-part taxon-name-part-type="genus" reg="Pupinella">P.</tp:taxon-name-part><tp:taxon-name-part taxon-name-part-type="species" reg="frednaggsi">frednaggsi</tp:taxon-name-part></tp:taxon-name></italic> and <italic><tp:taxon-name><tp:taxon-name-part taxon-name-part-type="genus" reg="Pupinella">P.</tp:taxon-name-part><tp:taxon-name-part taxon-name-part-type="species" reg="franzhuberi">franzhuberi</tp:taxon-name-part></tp:taxon-name></italic> are regarded herein as junior subjective synonyms of <italic><tp:taxon-name><tp:taxon-name-part taxon-name-part-type="genus" reg="Pupinella">P.</tp:taxon-name-part><tp:taxon-name-part taxon-name-part-type="species" reg="mansuyi">mansuyi</tp:taxon-name-part></tp:taxon-name></italic>. The absence of a columellar tooth in the syntype of <italic><tp:taxon-name><tp:taxon-name-part taxon-name-part-type="genus" reg="Eupupina">Eupupina</tp:taxon-name-part><tp:taxon-name-part taxon-name-part-type="species" reg="mansuyi">mansuyi</tp:taxon-name-part></tp:taxon-name></italic> from Deux-Ponts (Fig. <xref ref-type="fig" rid="F11">11A</xref>) is likely due to teratological conditions. This species has a wide distribution range from northern Vietnam to northern Thailand. The distribution of this species in Thailand is provided in Fig. <xref ref-type="fig" rid="F7">7</xref>.</p></tp:treatment-sec><tp:treatment-sec><!--Section generated to contain objects referenced in tp:taxon-treatment.--><fig id="F10" position="float" orientation="portrait"><object-id xmlns:xlink="http://www.w3.org/1999/xlink" content-type="doi" xlink:type="simple">10.3897/zookeys.1119.85400.figure10</object-id><object-id xmlns:xlink="http://www.w3.org/1999/xlink" content-type="arpha" xlink:type="simple">E8DAA072-423C-5CB4-BDA5-5420E50DB378</object-id><label>Figure 10.</label><caption><p>Umbilical, columellar and parietal views of <bold>A</bold><italic><tp:taxon-name><tp:taxon-name-part taxon-name-part-type="genus" reg="Pupinella">Pupinella</tp:taxon-name-part><tp:taxon-name-part taxon-name-part-type="species" reg="mansuyi">mansuyi</tp:taxon-name-part></tp:taxon-name></italic>, specimen <named-content xmlns:xlink="http://www.w3.org/1999/xlink" content-type="dwc:institutional_code" xlink:title="Chulalongkorn University Museum of Natural History" xlink:href="http://grbio.org/institution/chulalongkorn-university-museum-natural-history" xlink:type="simple">CUMZ</named-content> 12148 from Pha Chu, Nan <bold>B</bold><italic><tp:taxon-name><tp:taxon-name-part taxon-name-part-type="genus" reg="Pupina">Pupina</tp:taxon-name-part><tp:taxon-name-part taxon-name-part-type="species" reg="artata">artata</tp:taxon-name-part></tp:taxon-name></italic> from the <italic><tp:taxon-name><tp:taxon-name-part taxon-name-part-type="genus" reg="Pupina">Pupina</tp:taxon-name-part><tp:taxon-name-part taxon-name-part-type="species" reg="artata">artata</tp:taxon-name-part></tp:taxon-name></italic> species group, specimen <named-content xmlns:xlink="http://www.w3.org/1999/xlink" content-type="dwc:institutional_code" xlink:title="Chulalongkorn University Museum of Natural History" xlink:href="http://grbio.org/institution/chulalongkorn-university-museum-natural-history" xlink:type="simple">CUMZ</named-content> 12003 from Ban Ping Khong, Chiang Mai <bold>C</bold><italic><tp:taxon-name><tp:taxon-name-part taxon-name-part-type="genus" reg="Pupina">Pupina</tp:taxon-name-part><tp:taxon-name-part taxon-name-part-type="species" reg="godwinausteni">godwinausteni</tp:taxon-name-part></tp:taxon-name></italic> sp. nov. from the <italic><tp:taxon-name><tp:taxon-name-part taxon-name-part-type="genus" reg="Pupina">Pupina</tp:taxon-name-part><tp:taxon-name-part taxon-name-part-type="species" reg="arula">arula</tp:taxon-name-part></tp:taxon-name></italic> species group, holotype <named-content xmlns:xlink="http://www.w3.org/1999/xlink" content-type="dwc:institutional_code" xlink:title="Chulalongkorn University Museum of Natural History" xlink:href="http://grbio.org/institution/chulalongkorn-university-museum-natural-history" xlink:type="simple">CUMZ</named-content> 12090/1 <bold>D</bold><italic><tp:taxon-name><tp:taxon-name-part taxon-name-part-type="genus" reg="Pupina">Pupina</tp:taxon-name-part><tp:taxon-name-part taxon-name-part-type="species" reg="aureola">aureola</tp:taxon-name-part></tp:taxon-name></italic> from the <italic><tp:taxon-name><tp:taxon-name-part taxon-name-part-type="genus" reg="Pupina">Pupina</tp:taxon-name-part><tp:taxon-name-part taxon-name-part-type="species" reg="aureola">aureola</tp:taxon-name-part></tp:taxon-name></italic> species group, specimen <named-content xmlns:xlink="http://www.w3.org/1999/xlink" content-type="dwc:institutional_code" xlink:title="Chulalongkorn University Museum of Natural History" xlink:href="http://grbio.org/institution/chulalongkorn-university-museum-natural-history" xlink:type="simple">CUMZ</named-content> 12130 from Sra Morakot, Krabi.</p></caption><graphic xmlns:xlink="http://www.w3.org/1999/xlink" xlink:href="zookeys-1119-001_article-85400__-g010.jpg" position="float" orientation="portrait" xlink:type="simple" id="oo_735371.jpg"><uri content-type="original_file" xlink:type="simple">https://binary.pensoft.net/fig/735371</uri></graphic></fig><fig id="F11" position="float" orientation="portrait"><object-id xmlns:xlink="http://www.w3.org/1999/xlink" content-type="doi" xlink:type="simple">10.3897/zookeys.1119.85400.figure11</object-id><object-id xmlns:xlink="http://www.w3.org/1999/xlink" content-type="arpha" xlink:type="simple">A3BDBC8C-9EEC-5EAB-868A-2950F2D4A3F7</object-id><label>Figure 11.</label><caption><p>Shells of <italic><tp:taxon-name><tp:taxon-name-part taxon-name-part-type="genus" reg="Pupinella">Pupinella</tp:taxon-name-part></tp:taxon-name></italic> species from mainland Southeast Asia. <bold>A–G</bold><italic><tp:taxon-name><tp:taxon-name-part taxon-name-part-type="genus" reg="Pupinella">Pupinella</tp:taxon-name-part><tp:taxon-name-part taxon-name-part-type="species" reg="mansuyi">mansuyi</tp:taxon-name-part></tp:taxon-name></italic>: <bold>A</bold> syntype of <italic><tp:taxon-name><tp:taxon-name-part taxon-name-part-type="genus" reg="Eupupina">Eupupina</tp:taxon-name-part><tp:taxon-name-part taxon-name-part-type="species" reg="mansuyi">mansuyi</tp:taxon-name-part></tp:taxon-name></italic><named-content xmlns:xlink="http://www.w3.org/1999/xlink" content-type="dwc:institutional_code" xlink:title="Museum National d'Histoire Naturelle" xlink:href="http://grbio.org/institution/museum-national-dhistoire-naturelle-2" xlink:type="simple">MNHN</named-content>-IM-2000-30756 from Deux-Ponts <bold>B</bold> syntype of <italic><tp:taxon-name><tp:taxon-name-part taxon-name-part-type="genus" reg="Eupupina">Eupupina</tp:taxon-name-part><tp:taxon-name-part taxon-name-part-type="species" reg="mansuyi">mansuyi</tp:taxon-name-part></tp:taxon-name></italic><named-content xmlns:xlink="http://www.w3.org/1999/xlink" content-type="dwc:institutional_code" xlink:title="Museum National d'Histoire Naturelle" xlink:href="http://grbio.org/institution/museum-national-dhistoire-naturelle-2" xlink:type="simple">MNHN</named-content>-IM-2000-36067 from Deux-Ponts <bold>C</bold> syntype of <italic><tp:taxon-name><tp:taxon-name-part taxon-name-part-type="genus" reg="Eupupina">Eupupina</tp:taxon-name-part><tp:taxon-name-part taxon-name-part-type="species" reg="mansuyi">mansuyi</tp:taxon-name-part></tp:taxon-name></italic><named-content xmlns:xlink="http://www.w3.org/1999/xlink" content-type="dwc:institutional_code" xlink:title="Museum National d'Histoire Naturelle" xlink:href="http://grbio.org/institution/museum-national-dhistoire-naturelle-2" xlink:type="simple">MNHN</named-content>-IM-2000-36068 from Quang-Huyen <bold>D</bold> syntype of <italic><tp:taxon-name><tp:taxon-name-part taxon-name-part-type="genus" reg="Eupupina">Eupupina</tp:taxon-name-part><tp:taxon-name-part taxon-name-part-type="species" reg="mansuyi">mansuyi</tp:taxon-name-part></tp:taxon-name></italic><named-content xmlns:xlink="http://www.w3.org/1999/xlink" content-type="dwc:institutional_code" xlink:title="Royal Belgian Institute of Natural Sciences" xlink:href="http://grbio.org/institution/royal-belgian-institute-natural-sciences" xlink:type="simple">RBINS</named-content> MT970/1 from Quang-Huyen <bold>E</bold> holotype of <italic><tp:taxon-name><tp:taxon-name-part taxon-name-part-type="genus" reg="Pupinella">Pupinella</tp:taxon-name-part><tp:taxon-name-part taxon-name-part-type="species" reg="frednaggsi">frednaggsi</tp:taxon-name-part></tp:taxon-name></italic><named-content xmlns:xlink="http://www.w3.org/1999/xlink" content-type="dwc:institutional_code" xlink:title="Natural History Museum, London" xlink:href="http://grbio.org/institution/natural-history-museum-london" xlink:type="simple">NHMUK</named-content> 20170285 <bold>F</bold> specimen <named-content xmlns:xlink="http://www.w3.org/1999/xlink" content-type="dwc:institutional_code" xlink:title="Chulalongkorn University Museum of Natural History" xlink:href="http://grbio.org/institution/chulalongkorn-university-museum-natural-history" xlink:type="simple">CUMZ</named-content> 12148 from Pha Chu Mount, Nan, and <bold>G</bold> specimen <named-content xmlns:xlink="http://www.w3.org/1999/xlink" content-type="dwc:institutional_code" xlink:title="Chulalongkorn University Museum of Natural History" xlink:href="http://grbio.org/institution/chulalongkorn-university-museum-natural-history" xlink:type="simple">CUMZ</named-content> 12149 from Pha Tub Cave, Nan <bold>H</bold><italic><tp:taxon-name><tp:taxon-name-part taxon-name-part-type="genus" reg="Pupinella">Pupinella</tp:taxon-name-part><tp:taxon-name-part taxon-name-part-type="species" reg="sonlaensis">sonlaensis</tp:taxon-name-part></tp:taxon-name></italic>, paratype <named-content xmlns:xlink="http://www.w3.org/1999/xlink" content-type="dwc:institutional_code" xlink:title="Zoological Reference Collection, National University of Singapore" xlink:href="http://grbio.org/institution/zoological-reference-collection-national-university-singapore" xlink:type="simple">ZRC</named-content>.MOL.9377 <bold>I–L</bold><italic><tp:taxon-name><tp:taxon-name-part taxon-name-part-type="genus" reg="Pupinella">Pupinella</tp:taxon-name-part><tp:taxon-name-part taxon-name-part-type="species" reg="illustris">illustris</tp:taxon-name-part></tp:taxon-name></italic><bold>I, J</bold> syntypes of <italic><tp:taxon-name><tp:taxon-name-part taxon-name-part-type="genus" reg="Pupina">Pupina</tp:taxon-name-part><tp:taxon-name-part taxon-name-part-type="species" reg="illustris">illustris</tp:taxon-name-part></tp:taxon-name></italic><named-content xmlns:xlink="http://www.w3.org/1999/xlink" content-type="dwc:institutional_code" xlink:title="Museum National d'Histoire Naturelle" xlink:href="http://grbio.org/institution/museum-national-dhistoire-naturelle-2" xlink:type="simple">MNHN</named-content>-IM-2000-35842 from Tonkin <bold>K</bold> lectotype of <italic><tp:taxon-name><tp:taxon-name-part taxon-name-part-type="genus" reg="Pupina">Pupina</tp:taxon-name-part><tp:taxon-name-part taxon-name-part-type="species" reg="tonkiniana">tonkiniana</tp:taxon-name-part></tp:taxon-name></italic><named-content xmlns:xlink="http://www.w3.org/1999/xlink" content-type="dwc:institutional_code" xlink:title="Museum National d'Histoire Naturelle" xlink:href="http://grbio.org/institution/museum-national-dhistoire-naturelle-2" xlink:type="simple">MNHN</named-content>-IM-2000-35838 from Lang-Son et That-Khé, and <bold>L</bold> paralectotype of <italic><tp:taxon-name><tp:taxon-name-part taxon-name-part-type="genus" reg="Pupina">Pupina</tp:taxon-name-part><tp:taxon-name-part taxon-name-part-type="species" reg="tonkiniana">tonkiniana</tp:taxon-name-part></tp:taxon-name></italic><named-content xmlns:xlink="http://www.w3.org/1999/xlink" content-type="dwc:institutional_code" xlink:title="Forschungsinstitut und Natur-Museum Senckenberg" xlink:href="http://grbio.org/institution/forschungsinstitut-und-natur-museum-senckenberg" xlink:type="simple">SMF</named-content> 109932/10 from Tonkin: That-khé. Photo: A. Lardeur, P. Maestrati, <named-content xmlns:xlink="http://www.w3.org/1999/xlink" content-type="dwc:institutional_code" xlink:title="Museum National d'Histoire Naturelle" xlink:href="http://grbio.org/institution/museum-national-dhistoire-naturelle-2" xlink:type="simple">MNHN</named-content> (<bold>A–C, I–K</bold>), F. Trus, <named-content xmlns:xlink="http://www.w3.org/1999/xlink" content-type="dwc:institutional_code" xlink:title="Royal Belgian Institute of Natural Sciences" xlink:href="http://grbio.org/institution/royal-belgian-institute-natural-sciences" xlink:type="simple">RBINS</named-content> (<bold>D</bold>), S.K. Tan, <named-content xmlns:xlink="http://www.w3.org/1999/xlink" content-type="dwc:institutional_code" xlink:title="Zoological Reference Collection, National University of Singapore" xlink:href="http://grbio.org/institution/zoological-reference-collection-national-university-singapore" xlink:type="simple">ZRC</named-content> (<bold>H</bold>).</p></caption><graphic xmlns:xlink="http://www.w3.org/1999/xlink" xlink:href="zookeys-1119-001_article-85400__-g011.jpg" position="float" orientation="portrait" xlink:type="simple" id="oo_735372.jpg"><uri content-type="original_file" xlink:type="simple">https://binary.pensoft.net/fig/735372</uri></graphic></fig><fig id="F12" position="float" orientation="portrait"><object-id xmlns:xlink="http://www.w3.org/1999/xlink" content-type="doi" xlink:type="simple">10.3897/zookeys.1119.85400.figure12</object-id><object-id xmlns:xlink="http://www.w3.org/1999/xlink" content-type="arpha" xlink:type="simple">F5707B25-486C-5CF5-934D-906DF48BB111</object-id><label>Figure 12.</label><caption><p><bold>A–C</bold><italic><tp:taxon-name><tp:taxon-name-part taxon-name-part-type="genus" reg="Pupinella">Pupinella</tp:taxon-name-part><tp:taxon-name-part taxon-name-part-type="species" reg="mansuyi">mansuyi</tp:taxon-name-part></tp:taxon-name></italic>: <bold>A</bold> syntype of <italic><tp:taxon-name><tp:taxon-name-part taxon-name-part-type="genus" reg="Eupupina">Eupupina</tp:taxon-name-part><tp:taxon-name-part taxon-name-part-type="species" reg="mansuyi">mansuyi</tp:taxon-name-part></tp:taxon-name></italic><named-content xmlns:xlink="http://www.w3.org/1999/xlink" content-type="dwc:institutional_code" xlink:title="Royal Belgian Institute of Natural Sciences" xlink:href="http://grbio.org/institution/royal-belgian-institute-natural-sciences" xlink:type="simple">RBINS</named-content> MT970/1 from Quang-Huyen <bold>B</bold> specimen <named-content xmlns:xlink="http://www.w3.org/1999/xlink" content-type="dwc:institutional_code" xlink:title="Chulalongkorn University Museum of Natural History" xlink:href="http://grbio.org/institution/chulalongkorn-university-museum-natural-history" xlink:type="simple">CUMZ</named-content> 12148 from Pha Chu Mount, Nan, and <bold>C</bold> specimen <named-content xmlns:xlink="http://www.w3.org/1999/xlink" content-type="dwc:institutional_code" xlink:title="Chulalongkorn University Museum of Natural History" xlink:href="http://grbio.org/institution/chulalongkorn-university-museum-natural-history" xlink:type="simple">CUMZ</named-content> 12149 from Pha Tub Cave, Nan. <bold>D, E</bold><italic><tp:taxon-name><tp:taxon-name-part taxon-name-part-type="genus" reg="Pupinella">Pupinella</tp:taxon-name-part><tp:taxon-name-part taxon-name-part-type="species" reg="illustris">illustris</tp:taxon-name-part></tp:taxon-name></italic><bold>D</bold> syntype of <italic><tp:taxon-name><tp:taxon-name-part taxon-name-part-type="genus" reg="Pupina">Pupina</tp:taxon-name-part><tp:taxon-name-part taxon-name-part-type="species" reg="illustris">illustris</tp:taxon-name-part></tp:taxon-name></italic><named-content xmlns:xlink="http://www.w3.org/1999/xlink" content-type="dwc:institutional_code" xlink:title="Museum National d'Histoire Naturelle" xlink:href="http://grbio.org/institution/museum-national-dhistoire-naturelle-2" xlink:type="simple">MNHN</named-content>-IM-2000-35842 from Tonkin and <bold>E</bold> paralectotype of <italic><tp:taxon-name><tp:taxon-name-part taxon-name-part-type="genus" reg="Pupina">Pupina</tp:taxon-name-part><tp:taxon-name-part taxon-name-part-type="species" reg="tonkiniana">tonkiniana</tp:taxon-name-part></tp:taxon-name></italic><named-content xmlns:xlink="http://www.w3.org/1999/xlink" content-type="dwc:institutional_code" xlink:title="Forschungsinstitut und Natur-Museum Senckenberg" xlink:href="http://grbio.org/institution/forschungsinstitut-und-natur-museum-senckenberg" xlink:type="simple">SMF</named-content> 109932/10 from Tonkin: That-khé <bold>F</bold><italic><tp:taxon-name><tp:taxon-name-part taxon-name-part-type="genus" reg="Pupinella">Pupinella</tp:taxon-name-part><tp:taxon-name-part taxon-name-part-type="species" reg="sonlaensis">sonlaensis</tp:taxon-name-part></tp:taxon-name></italic>, paratype <named-content xmlns:xlink="http://www.w3.org/1999/xlink" content-type="dwc:institutional_code" xlink:title="Zoological Reference Collection, National University of Singapore" xlink:href="http://grbio.org/institution/zoological-reference-collection-national-university-singapore" xlink:type="simple">ZRC</named-content>.MOL.9377. Photo: F. Trus, <named-content xmlns:xlink="http://www.w3.org/1999/xlink" content-type="dwc:institutional_code" xlink:title="Royal Belgian Institute of Natural Sciences" xlink:href="http://grbio.org/institution/royal-belgian-institute-natural-sciences" xlink:type="simple">RBINS</named-content> (<bold>A</bold>), P. Maestrati, <named-content xmlns:xlink="http://www.w3.org/1999/xlink" content-type="dwc:institutional_code" xlink:title="Museum National d'Histoire Naturelle" xlink:href="http://grbio.org/institution/museum-national-dhistoire-naturelle-2" xlink:type="simple">MNHN</named-content> (<bold>D</bold>), S.K. Tan, <named-content xmlns:xlink="http://www.w3.org/1999/xlink" content-type="dwc:institutional_code" xlink:title="Zoological Reference Collection, National University of Singapore" xlink:href="http://grbio.org/institution/zoological-reference-collection-national-university-singapore" xlink:type="simple">ZRC</named-content> (<bold>F</bold>).</p></caption><graphic xmlns:xlink="http://www.w3.org/1999/xlink" xlink:href="zookeys-1119-001_article-85400__-g012.jpg" position="float" orientation="portrait" xlink:type="simple" id="oo_735373.jpg"><uri content-type="original_file" xlink:type="simple">https://binary.pensoft.net/fig/735373</uri></graphic></fig><fig id="F7" position="float" orientation="portrait"><object-id xmlns:xlink="http://www.w3.org/1999/xlink" content-type="doi" xlink:type="simple">10.3897/zookeys.1119.85400.figure7</object-id><object-id xmlns:xlink="http://www.w3.org/1999/xlink" content-type="arpha" xlink:type="simple">BBAE5133-A14D-5730-B591-81307391D019</object-id><label>Figure 7.</label><caption><p>Map of northern Thailand showing the distribution of <italic><tp:taxon-name><tp:taxon-name-part taxon-name-part-type="genus" reg="Pollicaria">Pollicaria</tp:taxon-name-part><tp:taxon-name-part taxon-name-part-type="species" reg="mouhoti">mouhoti</tp:taxon-name-part><tp:taxon-name-part taxon-name-part-type="subspecies" reg="mouhoti">mouhoti</tp:taxon-name-part></tp:taxon-name></italic> (filled circle), <italic><tp:taxon-name><tp:taxon-name-part taxon-name-part-type="genus" reg="Pollicaria">Pollicaria</tp:taxon-name-part><tp:taxon-name-part taxon-name-part-type="species" reg="mouhoti">mouhoti</tp:taxon-name-part><tp:taxon-name-part taxon-name-part-type="subspecies" reg="monochroma">monochroma</tp:taxon-name-part></tp:taxon-name></italic> (open circle), <italic><tp:taxon-name><tp:taxon-name-part taxon-name-part-type="genus" reg="Pseudopomatias">Pseudopomatias</tp:taxon-name-part><tp:taxon-name-part taxon-name-part-type="species" reg="caligosus">caligosus</tp:taxon-name-part></tp:taxon-name></italic> (square), <italic><tp:taxon-name><tp:taxon-name-part taxon-name-part-type="genus" reg="Pseudopomatias">Pseudopomatias</tp:taxon-name-part><tp:taxon-name-part taxon-name-part-type="species" reg="doiangkhangensis">doiangkhangensis</tp:taxon-name-part></tp:taxon-name></italic> sp. nov. (hexagon), <italic><tp:taxon-name><tp:taxon-name-part taxon-name-part-type="genus" reg="Pseudopomatias">Pseudopomatias</tp:taxon-name-part><tp:taxon-name-part taxon-name-part-type="species" reg="pallgergelyi">pallgergelyi</tp:taxon-name-part></tp:taxon-name></italic> sp. nov. (triangle), <italic><tp:taxon-name><tp:taxon-name-part taxon-name-part-type="genus" reg="Pupinella">Pupinella</tp:taxon-name-part><tp:taxon-name-part taxon-name-part-type="species" reg="mansuyi">mansuyi</tp:taxon-name-part></tp:taxon-name></italic> (cross), and <italic><tp:taxon-name><tp:taxon-name-part taxon-name-part-type="genus" reg="Rhaphaulus">Rhaphaulus</tp:taxon-name-part><tp:taxon-name-part taxon-name-part-type="species" reg="tonkinensis">tonkinensis</tp:taxon-name-part></tp:taxon-name></italic> (star). Each red symbol indicates the type locality of its respective taxon. The red filled circle denotes the type locality of <italic><tp:taxon-name><tp:taxon-name-part taxon-name-part-type="genus" reg="Pollicaria">Pollicaria</tp:taxon-name-part><tp:taxon-name-part taxon-name-part-type="species" reg="nicoarlingi">nicoarlingi</tp:taxon-name-part></tp:taxon-name></italic>.</p></caption><graphic xmlns:xlink="http://www.w3.org/1999/xlink" xlink:href="zookeys-1119-001_article-85400__-g007.jpg" position="float" orientation="portrait" xlink:type="simple" id="oo_735368.jpg"><uri content-type="original_file" xlink:type="simple">https://binary.pensoft.net/fig/735368</uri></graphic></fig></tp:treatment-sec><ref-list><ref id="B142"><mixed-citation xmlns:xlink="http://www.w3.org/1999/xlink" xlink:type="simple"><person-group><name name-style="western"><surname>Saurin</surname><given-names>E</given-names></name></person-group> (<year>1953</year>) <article-title>Coquilles nouvelles de ľIndochine.</article-title><source>Journal de Conchyliologie</source><volume>93</volume>: <fpage>113</fpage>–<lpage>120</lpage>.</mixed-citation></ref><ref id="B43"><mixed-citation xmlns:xlink="http://www.w3.org/1999/xlink" xlink:type="simple"><person-group><name name-style="western"><surname>Fischer</surname><given-names>PH</given-names></name></person-group> (<year>1963</year>) <article-title>Mollusques terrestres de l`Indo-Chine et du Yunnan conservés dans la Collection de l`Ecole des Mines de Paris.</article-title><source>Journal de Conchyliologie</source><volume>103</volume>: <fpage>32</fpage>–<lpage>37</lpage>.</mixed-citation></ref><ref id="B34"><mixed-citation xmlns:xlink="http://www.w3.org/1999/xlink" xlink:type="simple"><person-group><name name-style="western"><surname>Do</surname><given-names>DS</given-names></name><name name-style="western"><surname>Nguyen</surname><given-names>THT</given-names></name><name name-style="western"><surname>Do</surname><given-names>VN</given-names></name></person-group> (<year>2015</year>) <article-title>A checklist and classification of terrestrial prosobranch snails from Son La, north-western Vietnam.</article-title><source>Ruthenica</source><volume>25</volume>: <fpage>117</fpage>–<lpage>132</lpage>.</mixed-citation></ref><ref id="B71"><mixed-citation xmlns:xlink="http://www.w3.org/1999/xlink" xlink:type="simple"><person-group><name name-style="western"><surname>Inkhavilay</surname><given-names>K</given-names></name><name name-style="western"><surname>Sutcharit</surname><given-names>C</given-names></name><name name-style="western"><surname>Bantaowong</surname><given-names>U</given-names></name><name name-style="western"><surname>Chanabun</surname><given-names>R</given-names></name><name name-style="western"><surname>Siriwut</surname><given-names>W</given-names></name><name name-style="western"><surname>Srisonchai</surname><given-names>R</given-names></name><name name-style="western"><surname>Pholyotha</surname><given-names>A</given-names></name><name name-style="western"><surname>Jirapatrasilp</surname><given-names>P</given-names></name><name name-style="western"><surname>Panha</surname><given-names>S</given-names></name></person-group> (<year>2019</year>) <article-title>Annotated checklist of the terrestrial molluscs from Laos (<tp:taxon-name><tp:taxon-name-part taxon-name-part-type="phylum">Mollusca</tp:taxon-name-part></tp:taxon-name>, <tp:taxon-name><tp:taxon-name-part taxon-name-part-type="class">Gastropoda</tp:taxon-name-part></tp:taxon-name>).</article-title><source>ZooKeys</source><volume>834</volume>: <fpage>1</fpage>–<lpage>166</lpage>. <ext-link xlink:type="simple" ext-link-type="doi" xlink:href="10.3897/zookeys.834.28800">https://doi.org/10.3897/zookeys.834.28800</ext-link></mixed-citation></ref><ref id="B115"><mixed-citation xmlns:xlink="http://www.w3.org/1999/xlink" xlink:type="simple"><person-group><name name-style="western"><surname>Páll-Gergely</surname><given-names>B</given-names></name><name name-style="western"><surname>Hunyadi</surname><given-names>A</given-names></name><name name-style="western"><surname>Auffenberg</surname><given-names>K</given-names></name></person-group> (<year>2020</year>) <article-title>Taxonomic vandalism in malacology: Comments on molluscan taxa recently described by N. N. Thach and colleagues (2014–2019).</article-title><source>Folia Malacologica</source><volume>28</volume>(<issue>1</issue>): <fpage>35</fpage>–<lpage>76</lpage>. <ext-link xlink:type="simple" ext-link-type="doi" xlink:href="10.12657/folmal.028.002">https://doi.org/10.12657/folmal.028.002</ext-link></mixed-citation></ref><ref id="B165"><mixed-citation xmlns:xlink="http://www.w3.org/1999/xlink" xlink:type="simple"><person-group><name name-style="western"><surname>Thach</surname><given-names>NN</given-names></name></person-group> (<year>2020</year>) <source>New shells of South Asia. Volume 2. Seashells*Freshwater*Land snails. With one New Genus and 140 New Species &amp; Subspecies, Reply to comments made in error.</source><publisher-name>48HRBooks Company</publisher-name>, <publisher-loc>Akron, Ohio, USA</publisher-loc>, <size units="page">189 pp</size>.</mixed-citation></ref></ref-list></tp:taxon-treatment>
