# Supplementary material for: ﻿Annotated checklist of the operculated land snails from Thailand (Mollusca, Gastropoda, Caenogastropoda): the family Pupinidae, with descriptions of several new species and subspecies, and notes on classification of Pupina Vignard, 1829 and Pupinella Gray, 1850 from mainland Southeast Asia
Source: Zookeys. 2022 Aug 25;1119:1–115. doi: 10.3897/zookeys.1119.85400 (PMC9848625; doi:10.3897/zookeys.1119.85400)
Supplement: XML Treatment for Pupinella illustris [file zookeys.1119.85400-treatment16.xml]

<!DOCTYPE tp:taxon-treatment
  PUBLIC "-//TaxonX//DTD Taxonomic Treatment Publishing DTD v0 20100105//EN" "tax-treatment-NSO.dtd">
<tp:taxon-treatment xmlns:tp="http://www.plazi.org/taxpub"><tp:treatment-meta><kwd-group><label>Taxon classification</label><kwd>
                  <named-content content-type="kingdom">Animalia</named-content>
                </kwd><kwd>
                  <named-content content-type="order">Architaenioglossa</named-content>
                </kwd><kwd>
                  <named-content content-type="family">Pupinidae</named-content>
                </kwd></kwd-group><mixed-citation publication-type="journal"><person-group><name><surname>Jirapatrasilp</surname><given-names>Parin</given-names></name><name><surname>Sutcharit</surname><given-names>Chirasak</given-names></name><name><surname>Panha</surname><given-names>Somsak</given-names></name></person-group><article-title>﻿Annotated checklist of the operculated land snails from Thailand (<tp:taxon-name><tp:taxon-name-part taxon-name-part-type="phylum">Mollusca</tp:taxon-name-part></tp:taxon-name>, <tp:taxon-name><tp:taxon-name-part taxon-name-part-type="class">Gastropoda</tp:taxon-name-part></tp:taxon-name>, <tp:taxon-name><tp:taxon-name-part taxon-name-part-type="subclass">Caenogastropoda</tp:taxon-name-part></tp:taxon-name>): the family <tp:taxon-name><tp:taxon-name-part taxon-name-part-type="family">Pupinidae</tp:taxon-name-part></tp:taxon-name>, with descriptions of several new species and subspecies, and notes on classification of <italic><tp:taxon-name><tp:taxon-name-part taxon-name-part-type="genus" reg="Pupina">Pupina</tp:taxon-name-part></tp:taxon-name></italic> Vignard, 1829 and <italic><tp:taxon-name><tp:taxon-name-part taxon-name-part-type="genus" reg="Pupinella">Pupinella</tp:taxon-name-part></tp:taxon-name></italic> Gray, 1850 from mainland Southeast Asia</article-title><source>Zookeys</source><day>25</day><month>08</month><year>2022</year><volume>1119</volume><fpage>1</fpage><lpage>115</lpage><pub-id pub-id-type="doi">10.3897/zookeys.1119.85400</pub-id></mixed-citation></tp:treatment-meta><tp:nomenclature><label>﻿</label><tp:taxon-name>
                <object-id xmlns:xlink="http://www.w3.org/1999/xlink" content-type="arpha" xlink:type="simple">210059B2-AF71-51B8-8210-80CDE3E8D9AD</object-id>
                <tp:taxon-name-part taxon-name-part-type="genus" reg="Pupinella">Pupinella</tp:taxon-name-part>
                <tp:taxon-name-part taxon-name-part-type="species" reg="illustris">illustris</tp:taxon-name-part>
              </tp:taxon-name><tp:taxon-authority>(Mabille, 1887)</tp:taxon-authority><tp:taxon-status xmlns:xlink="http://www.w3.org/1999/xlink" xlink:type="simple">comb. nov.</tp:taxon-status><xref ref-type="fig" rid="F11">Figs 11I–L</xref><xref ref-type="fig" rid="F12">, 12D, E</xref><tp:nomenclature-citation-list><tp:nomenclature-citation><tp:taxon-name>
                    <tp:taxon-name-part taxon-name-part-type="genus" reg="Pupina">Pupina</tp:taxon-name-part>
                    <tp:taxon-name-part taxon-name-part-type="species" reg="illustris">illustris</tp:taxon-name-part>
                  </tp:taxon-name><comment>Mabille, 1887: 136, 137. Type locality: Tonkin. <xref ref-type="bibr" rid="B41">Fischer 1891</xref>: 107. <xref ref-type="bibr" rid="B45">Fischer and Dautzenberg 1904</xref>: 431.</comment></tp:nomenclature-citation><tp:nomenclature-citation><tp:taxon-name>
                    <tp:taxon-name-part taxon-name-part-type="genus" reg="Pupina">Pupina</tp:taxon-name-part>
                    <tp:taxon-name-part taxon-name-part-type="species" reg="tonkiniana">tonkiniana</tp:taxon-name-part>
                  </tp:taxon-name><comment>Bavay &amp; Dautzenberg, 1899: 54, 55, pl. 3, fig. 6, 6a (as <tp:taxon-name><tp:taxon-name-part taxon-name-part-type="genus" reg="Pupina">Pupina</tp:taxon-name-part><tp:taxon-name-part taxon-name-part-type="species" reg="tonkiana">tonkiana</tp:taxon-name-part></tp:taxon-name> in the original description). Type locality: Entre Lang-Son [Lang Son Province, Vietnam] et That-Khé [That Ke, Lang Son Province, Vietnam]. Syn. nov.</comment></tp:nomenclature-citation><tp:nomenclature-citation><tp:taxon-name><tp:taxon-name-part taxon-name-part-type="genus" reg="Pupina">Pupina</tp:taxon-name-part> (<tp:taxon-name-part taxon-name-part-type="subgenus" reg="Tylotoechus">Tylotoechus</tp:taxon-name-part>) <tp:taxon-name-part taxon-name-part-type="species" reg="illustris">illustris</tp:taxon-name-part></tp:taxon-name><comment>—<xref ref-type="bibr" rid="B76">Kobelt 1902</xref>: 314, 315.</comment></tp:nomenclature-citation><tp:nomenclature-citation><tp:taxon-name><tp:taxon-name-part taxon-name-part-type="genus" reg="Pupina">Pupina</tp:taxon-name-part> (<tp:taxon-name-part taxon-name-part-type="subgenus" reg="Tylotoechus">Tylotoechus</tp:taxon-name-part>) <tp:taxon-name-part taxon-name-part-type="species" reg="tonkiniana">tonkiniana</tp:taxon-name-part></tp:taxon-name><comment>—<xref ref-type="bibr" rid="B76">Kobelt 1902</xref>: 323, 324. <xref ref-type="bibr" rid="B198">Zilch 1957</xref>: 48.</comment></tp:nomenclature-citation><tp:nomenclature-citation><tp:taxon-name>
                    <tp:taxon-name-part taxon-name-part-type="genus" reg="Pupina">Pupina</tp:taxon-name-part>
                    <tp:taxon-name-part taxon-name-part-type="species" reg="tonkiniana">tonkiniana</tp:taxon-name-part>
                  </tp:taxon-name><comment>—<xref ref-type="bibr" rid="B45">Fischer and Dautzenberg 1904</xref>: 432. <xref ref-type="bibr" rid="B47">Fischer-Piette 1950</xref>: 167. <xref ref-type="bibr" rid="B34">Do et al. 2015</xref>: 126, fig. 6b, Son La Province, Vietnam. <xref ref-type="bibr" rid="B137">Raheem et al. 2017</xref>: 5 (plate figure).</comment></tp:nomenclature-citation></tp:nomenclature-citation-list></tp:nomenclature><tp:treatment-sec sec-type="type material" id="SECID0EE2CI"><title>Type material examined.</title><p><bold><italic>Syntypes</italic></bold> of <italic><tp:taxon-name><tp:taxon-name-part taxon-name-part-type="genus" reg="Pupina">Pupina</tp:taxon-name-part><tp:taxon-name-part taxon-name-part-type="species" reg="illustris">illustris</tp:taxon-name-part></tp:taxon-name></italic><named-content xmlns:xlink="http://www.w3.org/1999/xlink" content-type="dwc:institutional_code" xlink:title="Museum National d'Histoire Naturelle" xlink:href="http://grbio.org/institution/museum-national-dhistoire-naturelle-2" xlink:type="simple">MNHN</named-content>-IM-2000-35842 (9 shells; Figs <xref ref-type="fig" rid="F11">11I, J</xref>, <xref ref-type="fig" rid="F12">12D</xref>) from Tonkin. <bold><italic>Lectotype</italic></bold> of <italic><tp:taxon-name><tp:taxon-name-part taxon-name-part-type="genus" reg="Pupina">Pupina</tp:taxon-name-part><tp:taxon-name-part taxon-name-part-type="species" reg="tonkiniana">tonkiniana</tp:taxon-name-part></tp:taxon-name></italic><named-content xmlns:xlink="http://www.w3.org/1999/xlink" content-type="dwc:institutional_code" xlink:title="Museum National d'Histoire Naturelle" xlink:href="http://grbio.org/institution/museum-national-dhistoire-naturelle-2" xlink:type="simple">MNHN</named-content>-IM-2000-35838 (Fig. <xref ref-type="fig" rid="F11">11K</xref>) from Lang-Son et That-Khé. Paralectotypes of <italic><tp:taxon-name><tp:taxon-name-part taxon-name-part-type="genus" reg="Pupina">Pupina</tp:taxon-name-part><tp:taxon-name-part taxon-name-part-type="species" reg="tonkiniana">tonkiniana</tp:taxon-name-part></tp:taxon-name></italic><named-content xmlns:xlink="http://www.w3.org/1999/xlink" content-type="dwc:institutional_code" xlink:title="Forschungsinstitut und Natur-Museum Senckenberg" xlink:href="http://grbio.org/institution/forschungsinstitut-und-natur-museum-senckenberg" xlink:type="simple">SMF</named-content> 109932/10 (10 shells; Figs <xref ref-type="fig" rid="F11">11L</xref>, <xref ref-type="fig" rid="F12">12E</xref>) from Tonkin: That-khé. Paralectotypes of <italic><tp:taxon-name><tp:taxon-name-part taxon-name-part-type="genus" reg="Pupina">Pupina</tp:taxon-name-part><tp:taxon-name-part taxon-name-part-type="species" reg="tonkiniana">tonkiniana</tp:taxon-name-part></tp:taxon-name></italic><named-content xmlns:xlink="http://www.w3.org/1999/xlink" content-type="dwc:institutional_code" xlink:title="Royal Belgian Institute of Natural Sciences" xlink:href="http://grbio.org/institution/royal-belgian-institute-natural-sciences" xlink:type="simple">RBINS</named-content> MT976/2 (14 shells) from Lang Son et That-khé.</p></tp:treatment-sec><tp:treatment-sec sec-type="diagnosis" id="SECID0EG5CI"><title>Diagnosis.</title><p>Shell elongate fusiform; last whorl ca. 55–60% of shell height. Apertural lip expanded and slightly reflected; apertural lip when observed from lateral view almost straight. Parietal callus absent. Parietal tooth pointily sharp, located next to wide posterior canal. Anterior canal funnel-like. Umbilicus closed.</p></tp:treatment-sec><tp:treatment-sec sec-type="Differential diagnosis" id="SECID0EL5CI"><title>Differential diagnosis.</title><p><italic><tp:taxon-name><tp:taxon-name-part taxon-name-part-type="genus" reg="Pupinella">Pupinella</tp:taxon-name-part><tp:taxon-name-part taxon-name-part-type="species" reg="illustris">illustris</tp:taxon-name-part></tp:taxon-name></italic> can be distinguished from all other species in mainland Southeast Asia by an elongate fusiform shell shape, an absence of parietal callus and a pointily sharp parietal tooth located next to a wide posterior canal.</p></tp:treatment-sec><tp:treatment-sec sec-type="distribution" id="SECID0E55CI"><title>Distribution.</title><p>Northern Vietnam (<xref ref-type="bibr" rid="B34">Do et al. 2015</xref>; <xref ref-type="bibr" rid="B137">Raheem et al. 2017</xref>).</p></tp:treatment-sec><tp:treatment-sec sec-type="remarks" id="SECID0EM6CI"><title>Remarks.</title><p>This taxon is allocated to the genus <italic><tp:taxon-name><tp:taxon-name-part taxon-name-part-type="genus" reg="Pupinella">Pupinella</tp:taxon-name-part></tp:taxon-name></italic> due to the presence of a funnel-like anterior canal, which is the diagnostic character of this genus. In the original description of <italic><tp:taxon-name><tp:taxon-name-part taxon-name-part-type="genus" reg="Pupina">Pupina</tp:taxon-name-part><tp:taxon-name-part taxon-name-part-type="species" reg="tonkiniana">tonkiniana</tp:taxon-name-part></tp:taxon-name></italic>, two ways of spelling were shown: the spelling ‘<italic><tp:taxon-name><tp:taxon-name-part taxon-name-part-type="genus" reg="Pupina"/><tp:taxon-name-part taxon-name-part-type="species" reg="tonkiana">tonkiana</tp:taxon-name-part></tp:taxon-name></italic>’ in the description, and ‘<italic><tp:taxon-name><tp:taxon-name-part taxon-name-part-type="genus" reg="Pupina"/><tp:taxon-name-part taxon-name-part-type="species" reg="tonkiniana">tonkiniana</tp:taxon-name-part></tp:taxon-name></italic>’ in the plate caption. Later, <xref ref-type="bibr" rid="B76">Kobelt (1902)</xref> acted as the First Reviser (<xref ref-type="bibr" rid="B70">ICZN 1999</xref>: Art. 24.2.3) in selecting ‘<italic><tp:taxon-name><tp:taxon-name-part taxon-name-part-type="genus" reg="Pupina"/><tp:taxon-name-part taxon-name-part-type="species" reg="tonkiniana">tonkiniana</tp:taxon-name-part></tp:taxon-name></italic>’ as the correct original spelling. As the original description did not explicitly state that the description of <italic><tp:taxon-name><tp:taxon-name-part taxon-name-part-type="genus" reg="Pupina">P.</tp:taxon-name-part><tp:taxon-name-part taxon-name-part-type="species" reg="tonkiniana">tonkiniana</tp:taxon-name-part></tp:taxon-name></italic> was based on a single specimen (nor could this be inferred), the designation of a holotype by <xref ref-type="bibr" rid="B47">Fischer-Piette (1950)</xref> in fact constitutes a lectotype designation (<xref ref-type="bibr" rid="B70">ICZN 1999</xref>: Art. 74.6).</p><p>Upon examining the type specimens of both <italic><tp:taxon-name><tp:taxon-name-part taxon-name-part-type="genus" reg="Pupinella">P.</tp:taxon-name-part><tp:taxon-name-part taxon-name-part-type="species" reg="illustris">illustris</tp:taxon-name-part></tp:taxon-name></italic> and <italic><tp:taxon-name><tp:taxon-name-part taxon-name-part-type="genus" reg="Pupina">P.</tp:taxon-name-part><tp:taxon-name-part taxon-name-part-type="species" reg="tonkiniana">tonkiniana</tp:taxon-name-part></tp:taxon-name></italic>, the type series of <italic><tp:taxon-name><tp:taxon-name-part taxon-name-part-type="genus" reg="Pupina">P.</tp:taxon-name-part><tp:taxon-name-part taxon-name-part-type="species" reg="tonkiniana">tonkiniana</tp:taxon-name-part></tp:taxon-name></italic> agree well with all the syntypes of <italic><tp:taxon-name><tp:taxon-name-part taxon-name-part-type="genus" reg="Pupinella">P.</tp:taxon-name-part><tp:taxon-name-part taxon-name-part-type="species" reg="illustris">illustris</tp:taxon-name-part></tp:taxon-name></italic> in having an elongate fusiform shell shape, an expanded and slightly reflected apertural lip without a parietal callus, and a sharp, tooth-like, parietal tooth located next to a wide posterior canal. Thus, <italic><tp:taxon-name><tp:taxon-name-part taxon-name-part-type="genus" reg="Pupina">P.</tp:taxon-name-part><tp:taxon-name-part taxon-name-part-type="species" reg="tonkiniana">tonkiniana</tp:taxon-name-part></tp:taxon-name></italic> is regarded herein as a junior subjective synonym of <italic><tp:taxon-name><tp:taxon-name-part taxon-name-part-type="genus" reg="Pupinella">P.</tp:taxon-name-part><tp:taxon-name-part taxon-name-part-type="species" reg="illustris">illustris</tp:taxon-name-part></tp:taxon-name></italic>.</p></tp:treatment-sec><tp:treatment-sec><!--Section generated to contain objects referenced in tp:taxon-treatment.--><fig id="F11" position="float" orientation="portrait"><object-id xmlns:xlink="http://www.w3.org/1999/xlink" content-type="doi" xlink:type="simple">10.3897/zookeys.1119.85400.figure11</object-id><object-id xmlns:xlink="http://www.w3.org/1999/xlink" content-type="arpha" xlink:type="simple">A3BDBC8C-9EEC-5EAB-868A-2950F2D4A3F7</object-id><label>Figure 11.</label><caption><p>Shells of <italic><tp:taxon-name><tp:taxon-name-part taxon-name-part-type="genus" reg="Pupinella">Pupinella</tp:taxon-name-part></tp:taxon-name></italic> species from mainland Southeast Asia. <bold>A–G</bold><italic><tp:taxon-name><tp:taxon-name-part taxon-name-part-type="genus" reg="Pupinella">Pupinella</tp:taxon-name-part><tp:taxon-name-part taxon-name-part-type="species" reg="mansuyi">mansuyi</tp:taxon-name-part></tp:taxon-name></italic>: <bold>A</bold> syntype of <italic><tp:taxon-name><tp:taxon-name-part taxon-name-part-type="genus" reg="Eupupina">Eupupina</tp:taxon-name-part><tp:taxon-name-part taxon-name-part-type="species" reg="mansuyi">mansuyi</tp:taxon-name-part></tp:taxon-name></italic><named-content xmlns:xlink="http://www.w3.org/1999/xlink" content-type="dwc:institutional_code" xlink:title="Museum National d'Histoire Naturelle" xlink:href="http://grbio.org/institution/museum-national-dhistoire-naturelle-2" xlink:type="simple">MNHN</named-content>-IM-2000-30756 from Deux-Ponts <bold>B</bold> syntype of <italic><tp:taxon-name><tp:taxon-name-part taxon-name-part-type="genus" reg="Eupupina">Eupupina</tp:taxon-name-part><tp:taxon-name-part taxon-name-part-type="species" reg="mansuyi">mansuyi</tp:taxon-name-part></tp:taxon-name></italic><named-content xmlns:xlink="http://www.w3.org/1999/xlink" content-type="dwc:institutional_code" xlink:title="Museum National d'Histoire Naturelle" xlink:href="http://grbio.org/institution/museum-national-dhistoire-naturelle-2" xlink:type="simple">MNHN</named-content>-IM-2000-36067 from Deux-Ponts <bold>C</bold> syntype of <italic><tp:taxon-name><tp:taxon-name-part taxon-name-part-type="genus" reg="Eupupina">Eupupina</tp:taxon-name-part><tp:taxon-name-part taxon-name-part-type="species" reg="mansuyi">mansuyi</tp:taxon-name-part></tp:taxon-name></italic><named-content xmlns:xlink="http://www.w3.org/1999/xlink" content-type="dwc:institutional_code" xlink:title="Museum National d'Histoire Naturelle" xlink:href="http://grbio.org/institution/museum-national-dhistoire-naturelle-2" xlink:type="simple">MNHN</named-content>-IM-2000-36068 from Quang-Huyen <bold>D</bold> syntype of <italic><tp:taxon-name><tp:taxon-name-part taxon-name-part-type="genus" reg="Eupupina">Eupupina</tp:taxon-name-part><tp:taxon-name-part taxon-name-part-type="species" reg="mansuyi">mansuyi</tp:taxon-name-part></tp:taxon-name></italic><named-content xmlns:xlink="http://www.w3.org/1999/xlink" content-type="dwc:institutional_code" xlink:title="Royal Belgian Institute of Natural Sciences" xlink:href="http://grbio.org/institution/royal-belgian-institute-natural-sciences" xlink:type="simple">RBINS</named-content> MT970/1 from Quang-Huyen <bold>E</bold> holotype of <italic><tp:taxon-name><tp:taxon-name-part taxon-name-part-type="genus" reg="Pupinella">Pupinella</tp:taxon-name-part><tp:taxon-name-part taxon-name-part-type="species" reg="frednaggsi">frednaggsi</tp:taxon-name-part></tp:taxon-name></italic><named-content xmlns:xlink="http://www.w3.org/1999/xlink" content-type="dwc:institutional_code" xlink:title="Natural History Museum, London" xlink:href="http://grbio.org/institution/natural-history-museum-london" xlink:type="simple">NHMUK</named-content> 20170285 <bold>F</bold> specimen <named-content xmlns:xlink="http://www.w3.org/1999/xlink" content-type="dwc:institutional_code" xlink:title="Chulalongkorn University Museum of Natural History" xlink:href="http://grbio.org/institution/chulalongkorn-university-museum-natural-history" xlink:type="simple">CUMZ</named-content> 12148 from Pha Chu Mount, Nan, and <bold>G</bold> specimen <named-content xmlns:xlink="http://www.w3.org/1999/xlink" content-type="dwc:institutional_code" xlink:title="Chulalongkorn University Museum of Natural History" xlink:href="http://grbio.org/institution/chulalongkorn-university-museum-natural-history" xlink:type="simple">CUMZ</named-content> 12149 from Pha Tub Cave, Nan <bold>H</bold><italic><tp:taxon-name><tp:taxon-name-part taxon-name-part-type="genus" reg="Pupinella">Pupinella</tp:taxon-name-part><tp:taxon-name-part taxon-name-part-type="species" reg="sonlaensis">sonlaensis</tp:taxon-name-part></tp:taxon-name></italic>, paratype <named-content xmlns:xlink="http://www.w3.org/1999/xlink" content-type="dwc:institutional_code" xlink:title="Zoological Reference Collection, National University of Singapore" xlink:href="http://grbio.org/institution/zoological-reference-collection-national-university-singapore" xlink:type="simple">ZRC</named-content>.MOL.9377 <bold>I–L</bold><italic><tp:taxon-name><tp:taxon-name-part taxon-name-part-type="genus" reg="Pupinella">Pupinella</tp:taxon-name-part><tp:taxon-name-part taxon-name-part-type="species" reg="illustris">illustris</tp:taxon-name-part></tp:taxon-name></italic><bold>I, J</bold> syntypes of <italic><tp:taxon-name><tp:taxon-name-part taxon-name-part-type="genus" reg="Pupina">Pupina</tp:taxon-name-part><tp:taxon-name-part taxon-name-part-type="species" reg="illustris">illustris</tp:taxon-name-part></tp:taxon-name></italic><named-content xmlns:xlink="http://www.w3.org/1999/xlink" content-type="dwc:institutional_code" xlink:title="Museum National d'Histoire Naturelle" xlink:href="http://grbio.org/institution/museum-national-dhistoire-naturelle-2" xlink:type="simple">MNHN</named-content>-IM-2000-35842 from Tonkin <bold>K</bold> lectotype of <italic><tp:taxon-name><tp:taxon-name-part taxon-name-part-type="genus" reg="Pupina">Pupina</tp:taxon-name-part><tp:taxon-name-part taxon-name-part-type="species" reg="tonkiniana">tonkiniana</tp:taxon-name-part></tp:taxon-name></italic><named-content xmlns:xlink="http://www.w3.org/1999/xlink" content-type="dwc:institutional_code" xlink:title="Museum National d'Histoire Naturelle" xlink:href="http://grbio.org/institution/museum-national-dhistoire-naturelle-2" xlink:type="simple">MNHN</named-content>-IM-2000-35838 from Lang-Son et That-Khé, and <bold>L</bold> paralectotype of <italic><tp:taxon-name><tp:taxon-name-part taxon-name-part-type="genus" reg="Pupina">Pupina</tp:taxon-name-part><tp:taxon-name-part taxon-name-part-type="species" reg="tonkiniana">tonkiniana</tp:taxon-name-part></tp:taxon-name></italic><named-content xmlns:xlink="http://www.w3.org/1999/xlink" content-type="dwc:institutional_code" xlink:title="Forschungsinstitut und Natur-Museum Senckenberg" xlink:href="http://grbio.org/institution/forschungsinstitut-und-natur-museum-senckenberg" xlink:type="simple">SMF</named-content> 109932/10 from Tonkin: That-khé. Photo: A. Lardeur, P. Maestrati, <named-content xmlns:xlink="http://www.w3.org/1999/xlink" content-type="dwc:institutional_code" xlink:title="Museum National d'Histoire Naturelle" xlink:href="http://grbio.org/institution/museum-national-dhistoire-naturelle-2" xlink:type="simple">MNHN</named-content> (<bold>A–C, I–K</bold>), F. Trus, <named-content xmlns:xlink="http://www.w3.org/1999/xlink" content-type="dwc:institutional_code" xlink:title="Royal Belgian Institute of Natural Sciences" xlink:href="http://grbio.org/institution/royal-belgian-institute-natural-sciences" xlink:type="simple">RBINS</named-content> (<bold>D</bold>), S.K. Tan, <named-content xmlns:xlink="http://www.w3.org/1999/xlink" content-type="dwc:institutional_code" xlink:title="Zoological Reference Collection, National University of Singapore" xlink:href="http://grbio.org/institution/zoological-reference-collection-national-university-singapore" xlink:type="simple">ZRC</named-content> (<bold>H</bold>).</p></caption><graphic xmlns:xlink="http://www.w3.org/1999/xlink" xlink:href="zookeys-1119-001_article-85400__-g011.jpg" position="float" orientation="portrait" xlink:type="simple" id="oo_735372.jpg"><uri content-type="original_file" xlink:type="simple">https://binary.pensoft.net/fig/735372</uri></graphic></fig><fig id="F12" position="float" orientation="portrait"><object-id xmlns:xlink="http://www.w3.org/1999/xlink" content-type="doi" xlink:type="simple">10.3897/zookeys.1119.85400.figure12</object-id><object-id xmlns:xlink="http://www.w3.org/1999/xlink" content-type="arpha" xlink:type="simple">F5707B25-486C-5CF5-934D-906DF48BB111</object-id><label>Figure 12.</label><caption><p><bold>A–C</bold><italic><tp:taxon-name><tp:taxon-name-part taxon-name-part-type="genus" reg="Pupinella">Pupinella</tp:taxon-name-part><tp:taxon-name-part taxon-name-part-type="species" reg="mansuyi">mansuyi</tp:taxon-name-part></tp:taxon-name></italic>: <bold>A</bold> syntype of <italic><tp:taxon-name><tp:taxon-name-part taxon-name-part-type="genus" reg="Eupupina">Eupupina</tp:taxon-name-part><tp:taxon-name-part taxon-name-part-type="species" reg="mansuyi">mansuyi</tp:taxon-name-part></tp:taxon-name></italic><named-content xmlns:xlink="http://www.w3.org/1999/xlink" content-type="dwc:institutional_code" xlink:title="Royal Belgian Institute of Natural Sciences" xlink:href="http://grbio.org/institution/royal-belgian-institute-natural-sciences" xlink:type="simple">RBINS</named-content> MT970/1 from Quang-Huyen <bold>B</bold> specimen <named-content xmlns:xlink="http://www.w3.org/1999/xlink" content-type="dwc:institutional_code" xlink:title="Chulalongkorn University Museum of Natural History" xlink:href="http://grbio.org/institution/chulalongkorn-university-museum-natural-history" xlink:type="simple">CUMZ</named-content> 12148 from Pha Chu Mount, Nan, and <bold>C</bold> specimen <named-content xmlns:xlink="http://www.w3.org/1999/xlink" content-type="dwc:institutional_code" xlink:title="Chulalongkorn University Museum of Natural History" xlink:href="http://grbio.org/institution/chulalongkorn-university-museum-natural-history" xlink:type="simple">CUMZ</named-content> 12149 from Pha Tub Cave, Nan. <bold>D, E</bold><italic><tp:taxon-name><tp:taxon-name-part taxon-name-part-type="genus" reg="Pupinella">Pupinella</tp:taxon-name-part><tp:taxon-name-part taxon-name-part-type="species" reg="illustris">illustris</tp:taxon-name-part></tp:taxon-name></italic><bold>D</bold> syntype of <italic><tp:taxon-name><tp:taxon-name-part taxon-name-part-type="genus" reg="Pupina">Pupina</tp:taxon-name-part><tp:taxon-name-part taxon-name-part-type="species" reg="illustris">illustris</tp:taxon-name-part></tp:taxon-name></italic><named-content xmlns:xlink="http://www.w3.org/1999/xlink" content-type="dwc:institutional_code" xlink:title="Museum National d'Histoire Naturelle" xlink:href="http://grbio.org/institution/museum-national-dhistoire-naturelle-2" xlink:type="simple">MNHN</named-content>-IM-2000-35842 from Tonkin and <bold>E</bold> paralectotype of <italic><tp:taxon-name><tp:taxon-name-part taxon-name-part-type="genus" reg="Pupina">Pupina</tp:taxon-name-part><tp:taxon-name-part taxon-name-part-type="species" reg="tonkiniana">tonkiniana</tp:taxon-name-part></tp:taxon-name></italic><named-content xmlns:xlink="http://www.w3.org/1999/xlink" content-type="dwc:institutional_code" xlink:title="Forschungsinstitut und Natur-Museum Senckenberg" xlink:href="http://grbio.org/institution/forschungsinstitut-und-natur-museum-senckenberg" xlink:type="simple">SMF</named-content> 109932/10 from Tonkin: That-khé <bold>F</bold><italic><tp:taxon-name><tp:taxon-name-part taxon-name-part-type="genus" reg="Pupinella">Pupinella</tp:taxon-name-part><tp:taxon-name-part taxon-name-part-type="species" reg="sonlaensis">sonlaensis</tp:taxon-name-part></tp:taxon-name></italic>, paratype <named-content xmlns:xlink="http://www.w3.org/1999/xlink" content-type="dwc:institutional_code" xlink:title="Zoological Reference Collection, National University of Singapore" xlink:href="http://grbio.org/institution/zoological-reference-collection-national-university-singapore" xlink:type="simple">ZRC</named-content>.MOL.9377. Photo: F. Trus, <named-content xmlns:xlink="http://www.w3.org/1999/xlink" content-type="dwc:institutional_code" xlink:title="Royal Belgian Institute of Natural Sciences" xlink:href="http://grbio.org/institution/royal-belgian-institute-natural-sciences" xlink:type="simple">RBINS</named-content> (<bold>A</bold>), P. Maestrati, <named-content xmlns:xlink="http://www.w3.org/1999/xlink" content-type="dwc:institutional_code" xlink:title="Museum National d'Histoire Naturelle" xlink:href="http://grbio.org/institution/museum-national-dhistoire-naturelle-2" xlink:type="simple">MNHN</named-content> (<bold>D</bold>), S.K. Tan, <named-content xmlns:xlink="http://www.w3.org/1999/xlink" content-type="dwc:institutional_code" xlink:title="Zoological Reference Collection, National University of Singapore" xlink:href="http://grbio.org/institution/zoological-reference-collection-national-university-singapore" xlink:type="simple">ZRC</named-content> (<bold>F</bold>).</p></caption><graphic xmlns:xlink="http://www.w3.org/1999/xlink" xlink:href="zookeys-1119-001_article-85400__-g012.jpg" position="float" orientation="portrait" xlink:type="simple" id="oo_735373.jpg"><uri content-type="original_file" xlink:type="simple">https://binary.pensoft.net/fig/735373</uri></graphic></fig></tp:treatment-sec><ref-list><ref id="B41"><mixed-citation xmlns:xlink="http://www.w3.org/1999/xlink" xlink:type="simple"><person-group><name name-style="western"><surname>Fischer</surname><given-names>P</given-names></name></person-group> (<year>1891</year>) <source>Catalogue et distribution géographique des Mollusques terrestres, fluviatilies &amp; marins ďune partie de ľIndo-Chine (Siam, Laos, Cambodge, Cochinchine, Annam, Tonkin).</source><publisher-name>Imprimerie Dejussieu Père et Fils</publisher-name>, <publisher-loc>Autun</publisher-loc>, <size units="page">192 pp</size>. <ext-link xlink:type="simple" ext-link-type="doi" xlink:href="10.5962/bhl.title.14809">https://doi.org/10.5962/bhl.title.14809</ext-link></mixed-citation></ref><ref id="B45"><mixed-citation xmlns:xlink="http://www.w3.org/1999/xlink" xlink:type="simple"><person-group><name name-style="western"><surname>Fischer</surname><given-names>H</given-names></name><name name-style="western"><surname>Dautzenberg</surname><given-names>P</given-names></name></person-group> (<year>1904</year>) <article-title>Catalogue des mollusques terrestres et fluviatiles de ľIndo-Chine orientale cités jusqu’ à ce jour.</article-title> In: <person-group><name name-style="western"><surname>Leroux</surname><given-names>E</given-names></name></person-group> (<role>Ed.</role>) <issue-title>Mission Pavie Indo-Chine 1879–1895, Études diverses III Recherches sur l’histoire naturelle de l’Indo-Chine orientale.</issue-title><source>E. Leroux, Paris</source>, <fpage>390</fpage>–<lpage>450</lpage>.</mixed-citation></ref><ref id="B76"><mixed-citation xmlns:xlink="http://www.w3.org/1999/xlink" xlink:type="simple"><person-group><name name-style="western"><surname>Kobelt</surname><given-names>W</given-names></name></person-group> (<year>1902</year>) <source><tp:taxon-name><tp:taxon-name-part taxon-name-part-type="family">Cyclophoridae</tp:taxon-name-part></tp:taxon-name>. Das Tierreich. R.</source><publisher-name>Friedländer und Sohn</publisher-name>, <publisher-loc>Berlin</publisher-loc>, <size units="page">662 pp</size>.</mixed-citation></ref><ref id="B198"><mixed-citation xmlns:xlink="http://www.w3.org/1999/xlink" xlink:type="simple"><person-group><name name-style="western"><surname>Zilch</surname><given-names>A</given-names></name></person-group> (<year>1957</year>) <article-title>Die Typen und Typoide des Natur-Museums Senckenberg, 19: <tp:taxon-name><tp:taxon-name-part taxon-name-part-type="phylum">Mollusca</tp:taxon-name-part></tp:taxon-name>, <tp:taxon-name><tp:taxon-name-part taxon-name-part-type="family">Cyclophoridae</tp:taxon-name-part></tp:taxon-name>, <tp:taxon-name><tp:taxon-name-part taxon-name-part-type="subfamily">Pupininae</tp:taxon-name-part></tp:taxon-name>.</article-title><source>Archiv für Molluskenkunde</source><volume>86</volume>: <fpage>41</fpage>–<lpage>56</lpage>.</mixed-citation></ref><ref id="B47"><mixed-citation xmlns:xlink="http://www.w3.org/1999/xlink" xlink:type="simple"><person-group><name name-style="western"><surname>Fischer-Piette</surname><given-names>E</given-names></name></person-group> (<year>1950</year>) <article-title>Liste des types décrits dans le Journal de Conchyliologie et conservés dans la collection de ce journal (avec planches) (suite).</article-title><source>Journal de Conchyliologie</source><volume>90</volume>: <fpage>149</fpage>–<lpage>180</lpage>.</mixed-citation></ref><ref id="B34"><mixed-citation xmlns:xlink="http://www.w3.org/1999/xlink" xlink:type="simple"><person-group><name name-style="western"><surname>Do</surname><given-names>DS</given-names></name><name name-style="western"><surname>Nguyen</surname><given-names>THT</given-names></name><name name-style="western"><surname>Do</surname><given-names>VN</given-names></name></person-group> (<year>2015</year>) <article-title>A checklist and classification of terrestrial prosobranch snails from Son La, north-western Vietnam.</article-title><source>Ruthenica</source><volume>25</volume>: <fpage>117</fpage>–<lpage>132</lpage>.</mixed-citation></ref><ref id="B137"><mixed-citation xmlns:xlink="http://www.w3.org/1999/xlink" xlink:type="simple"><person-group><name name-style="western"><surname>Raheem</surname><given-names>DC</given-names></name><name name-style="western"><surname>Backeljau</surname><given-names>T</given-names></name><name name-style="western"><surname>Pearce-Kelly</surname><given-names>P</given-names></name><name name-style="western"><surname>Taylor</surname><given-names>H</given-names></name><name name-style="western"><surname>Fenn</surname><given-names>J</given-names></name><name name-style="western"><surname>Sutcharit</surname><given-names>C</given-names></name><name name-style="western"><surname>Panha</surname><given-names>S</given-names></name><name name-style="western"><surname>von</surname><given-names>Oheimb KCM</given-names></name><name name-style="western"><surname>von</surname><given-names>Oheimb PV</given-names></name><name name-style="western"><surname>Ikebe</surname><given-names>C</given-names></name><name name-style="western"><surname>Páll-Gergely</surname><given-names>B</given-names></name><name name-style="western"><surname>Gargominy</surname><given-names>O</given-names></name><name name-style="western"><surname>Hao</surname><given-names>LV</given-names></name><name name-style="western"><surname>Sang</surname><given-names>PV</given-names></name><name name-style="western"><surname>Tu</surname><given-names>DV</given-names></name><name name-style="western"><surname>Phong</surname><given-names>DT</given-names></name><name name-style="western"><surname>Naggs</surname><given-names>M</given-names></name><name name-style="western"><surname>Ablett</surname><given-names>J</given-names></name><name name-style="western"><surname>Dodds</surname><given-names>JM</given-names></name><name name-style="western"><surname>Wade</surname><given-names>CM</given-names></name><name name-style="western"><surname>Naggs</surname><given-names>F</given-names></name></person-group> (<year>2017</year>) <source>An Illustrated Guide to the Land Snails and Slugs of Vietnam.</source><publisher-name>The Natural History Museum</publisher-name>, <publisher-loc>London, UK, the Royal Belgian Institute of Natural Sciences, Brussels, Belgium &amp; the Zoological Society of London, UK</publisher-loc>, <size units="page">12 pp</size>.</mixed-citation></ref><ref id="B70"><mixed-citation xmlns:xlink="http://www.w3.org/1999/xlink" xlink:type="simple">ICZN (<year>1999</year>) <source>International Code of Zoological Nomenclature, 4<sup>th</sup> Edn.</source><publisher-name>International Trust for Zoological Nomenclature</publisher-name>, <publisher-loc>London</publisher-loc>, <size units="page">306 pp</size>.</mixed-citation></ref></ref-list></tp:taxon-treatment>
