# Supplementary material for: ﻿Annotated checklist of the operculated land snails from Thailand (Mollusca, Gastropoda, Caenogastropoda): the family Pupinidae, with descriptions of several new species and subspecies, and notes on classification of Pupina Vignard, 1829 and Pupinella Gray, 1850 from mainland Southeast Asia
Source: Zookeys. 2022 Aug 25;1119:1–115. doi: 10.3897/zookeys.1119.85400 (PMC9848625; doi:10.3897/zookeys.1119.85400)
Supplement: XML Treatment for Pupinella thaitranbaii [file zookeys.1119.85400-treatment18.xml]

<!DOCTYPE tp:taxon-treatment
  PUBLIC "-//TaxonX//DTD Taxonomic Treatment Publishing DTD v0 20100105//EN" "tax-treatment-NSO.dtd">
<tp:taxon-treatment xmlns:tp="http://www.plazi.org/taxpub"><tp:treatment-meta><kwd-group><label>Taxon classification</label><kwd>
                  <named-content content-type="kingdom">Animalia</named-content>
                </kwd><kwd>
                  <named-content content-type="order">Architaenioglossa</named-content>
                </kwd><kwd>
                  <named-content content-type="family">Pupinidae</named-content>
                </kwd></kwd-group><mixed-citation publication-type="journal"><person-group><name><surname>Jirapatrasilp</surname><given-names>Parin</given-names></name><name><surname>Sutcharit</surname><given-names>Chirasak</given-names></name><name><surname>Panha</surname><given-names>Somsak</given-names></name></person-group><article-title>﻿Annotated checklist of the operculated land snails from Thailand (<tp:taxon-name><tp:taxon-name-part taxon-name-part-type="phylum">Mollusca</tp:taxon-name-part></tp:taxon-name>, <tp:taxon-name><tp:taxon-name-part taxon-name-part-type="class">Gastropoda</tp:taxon-name-part></tp:taxon-name>, <tp:taxon-name><tp:taxon-name-part taxon-name-part-type="subclass">Caenogastropoda</tp:taxon-name-part></tp:taxon-name>): the family <tp:taxon-name><tp:taxon-name-part taxon-name-part-type="family">Pupinidae</tp:taxon-name-part></tp:taxon-name>, with descriptions of several new species and subspecies, and notes on classification of <italic><tp:taxon-name><tp:taxon-name-part taxon-name-part-type="genus" reg="Pupina">Pupina</tp:taxon-name-part></tp:taxon-name></italic> Vignard, 1829 and <italic><tp:taxon-name><tp:taxon-name-part taxon-name-part-type="genus" reg="Pupinella">Pupinella</tp:taxon-name-part></tp:taxon-name></italic> Gray, 1850 from mainland Southeast Asia</article-title><source>Zookeys</source><day>25</day><month>08</month><year>2022</year><volume>1119</volume><fpage>1</fpage><lpage>115</lpage><pub-id pub-id-type="doi">10.3897/zookeys.1119.85400</pub-id></mixed-citation></tp:treatment-meta><tp:nomenclature><label>﻿</label><tp:taxon-name>
                <object-id xmlns:xlink="http://www.w3.org/1999/xlink" content-type="arpha" xlink:type="simple">25F6F493-DD55-5865-9E32-C86701C4F2B9</object-id>
                <tp:taxon-name-part taxon-name-part-type="genus" reg="Pupinella">Pupinella</tp:taxon-name-part>
                <tp:taxon-name-part taxon-name-part-type="species" reg="thaitranbaii">thaitranbaii</tp:taxon-name-part>
              </tp:taxon-name><tp:taxon-authority>(Do, 2017)</tp:taxon-authority><tp:taxon-status xmlns:xlink="http://www.w3.org/1999/xlink" xlink:type="simple">comb. nov.</tp:taxon-status><tp:nomenclature-citation-list><tp:nomenclature-citation><tp:taxon-name>
                    <tp:taxon-name-part taxon-name-part-type="genus" reg="Pupina">Pupina</tp:taxon-name-part>
                    <tp:taxon-name-part taxon-name-part-type="species" reg="thaitranbaii">thaitranbaii</tp:taxon-name-part>
                  </tp:taxon-name><comment>Do, 2017: 302, 303, figs 2b, 3b. Type locality: limestone forest in Pa Cop Village, Van Ho Commune, Van Ho District, Son La Province, Vietnam.</comment></tp:nomenclature-citation></tp:nomenclature-citation-list></tp:nomenclature><tp:treatment-sec sec-type="type material" id="SECID0EGLDI"><title>Type material examined.</title><p><bold><italic>Holotype</italic></bold><abbrev xmlns:xlink="http://www.w3.org/1999/xlink" content-type="institution" xlink:title="Museum of Biology of Hanoi National University of Education, Hanoi" id="ABBRID0ERLDI" xlink:type="simple">HNUE</abbrev>-OC 00109 figured in <xref ref-type="bibr" rid="B33">Do (2017</xref>: figs 2b, 3b).</p></tp:treatment-sec><tp:treatment-sec sec-type="diagnosis" id="SECID0E1LDI"><title>Diagnosis.</title><p>Shell ovate-fusiform; last whorl ca. two-thirds of shell height. Apertural lip expanded and slightly reflected; apertural lip curved when observed from lateral view. Parietal callus somewhat thickened and cord-like. Parietal tooth thickened, fin-shaped, covering posterior canal. Anterior canal forming a long gutter, extending into a spike-like protrusion. Umbilicus open and deep.</p></tp:treatment-sec><tp:treatment-sec sec-type="Differential diagnosis" id="SECID0E6LDI"><title>Differential diagnosis.</title><p><italic><tp:taxon-name><tp:taxon-name-part taxon-name-part-type="genus" reg="Pupinella">Pupinella</tp:taxon-name-part><tp:taxon-name-part taxon-name-part-type="species" reg="thaitranbaii">thaitranbaii</tp:taxon-name-part></tp:taxon-name></italic> can be distinguished from all other species in mainland Southeast Asia by having an anterior canal forming a long gutter and extending into a spike-like protrusion, a curved apertural lip when observed from lateral view, and an open and deep umbilicus.</p></tp:treatment-sec><tp:treatment-sec sec-type="distribution" id="SECID0ESMDI"><title>Distribution.</title><p>Known only from the type locality (<xref ref-type="bibr" rid="B33">Do 2017</xref>).</p></tp:treatment-sec><tp:treatment-sec sec-type="remarks" id="SECID0E3MDI"><title>Remarks.</title><p>This taxon is allocated to the genus <italic><tp:taxon-name><tp:taxon-name-part taxon-name-part-type="genus" reg="Pupinella">Pupinella</tp:taxon-name-part></tp:taxon-name></italic> due to the presence of a funnel-like anterior canal, which is the diagnostic character of this genus.</p></tp:treatment-sec><ref-list><ref id="B33"><mixed-citation xmlns:xlink="http://www.w3.org/1999/xlink" xlink:type="simple"><person-group><name name-style="western"><surname>Do</surname><given-names>DS</given-names></name></person-group> (<year>2017</year>) <article-title>Two new species of the genus <italic><tp:taxon-name><tp:taxon-name-part taxon-name-part-type="genus">Pupina</tp:taxon-name-part></tp:taxon-name></italic> (<tp:taxon-name><tp:taxon-name-part taxon-name-part-type="subclass">Caenogastropoda</tp:taxon-name-part></tp:taxon-name>: <tp:taxon-name><tp:taxon-name-part taxon-name-part-type="family">Pupinidae</tp:taxon-name-part></tp:taxon-name>) from Northwestern Vietnam.</article-title><source>Raffles Bulletin of Zoology</source><volume>65</volume>: <fpage>299</fpage>–<lpage>303</lpage>.</mixed-citation></ref></ref-list></tp:taxon-treatment>
