# Supplementary material for: ﻿Annotated checklist of the operculated land snails from Thailand (Mollusca, Gastropoda, Caenogastropoda): the family Pupinidae, with descriptions of several new species and subspecies, and notes on classification of Pupina Vignard, 1829 and Pupinella Gray, 1850 from mainland Southeast Asia
Source: Zookeys. 2022 Aug 25;1119:1–115. doi: 10.3897/zookeys.1119.85400 (PMC9848625; doi:10.3897/zookeys.1119.85400)
Supplement: XML Treatment for Rhaphaulus [file zookeys.1119.85400-treatment19.xml]

<!DOCTYPE tp:taxon-treatment
  PUBLIC "-//TaxonX//DTD Taxonomic Treatment Publishing DTD v0 20100105//EN" "tax-treatment-NSO.dtd">
<tp:taxon-treatment xmlns:tp="http://www.plazi.org/taxpub"><tp:treatment-meta><kwd-group><label>Taxon classification</label><kwd>
                  <named-content content-type="kingdom">Animalia</named-content>
                </kwd><kwd>
                  <named-content content-type="order">Architaenioglossa</named-content>
                </kwd><kwd>
                  <named-content content-type="family">Pupinidae</named-content>
                </kwd></kwd-group><mixed-citation publication-type="journal"><person-group><name><surname>Jirapatrasilp</surname><given-names>Parin</given-names></name><name><surname>Sutcharit</surname><given-names>Chirasak</given-names></name><name><surname>Panha</surname><given-names>Somsak</given-names></name></person-group><article-title>﻿Annotated checklist of the operculated land snails from Thailand (<tp:taxon-name><tp:taxon-name-part taxon-name-part-type="phylum">Mollusca</tp:taxon-name-part></tp:taxon-name>, <tp:taxon-name><tp:taxon-name-part taxon-name-part-type="class">Gastropoda</tp:taxon-name-part></tp:taxon-name>, <tp:taxon-name><tp:taxon-name-part taxon-name-part-type="subclass">Caenogastropoda</tp:taxon-name-part></tp:taxon-name>): the family <tp:taxon-name><tp:taxon-name-part taxon-name-part-type="family">Pupinidae</tp:taxon-name-part></tp:taxon-name>, with descriptions of several new species and subspecies, and notes on classification of <italic><tp:taxon-name><tp:taxon-name-part taxon-name-part-type="genus" reg="Pupina">Pupina</tp:taxon-name-part></tp:taxon-name></italic> Vignard, 1829 and <italic><tp:taxon-name><tp:taxon-name-part taxon-name-part-type="genus" reg="Pupinella">Pupinella</tp:taxon-name-part></tp:taxon-name></italic> Gray, 1850 from mainland Southeast Asia</article-title><source>Zookeys</source><day>25</day><month>08</month><year>2022</year><volume>1119</volume><fpage>1</fpage><lpage>115</lpage><pub-id pub-id-type="doi">10.3897/zookeys.1119.85400</pub-id></mixed-citation></tp:treatment-meta><tp:nomenclature><label>﻿5. Genus</label><tp:taxon-name>
                <object-id xmlns:xlink="http://www.w3.org/1999/xlink" content-type="arpha" xlink:type="simple">3AE051D4-5003-52C7-BF30-03C1F83F2907</object-id>
                <tp:taxon-name-part taxon-name-part-type="genus" reg="Rhaphaulus">Rhaphaulus</tp:taxon-name-part>
              </tp:taxon-name><tp:taxon-authority>Pfeiffer, 1856</tp:taxon-authority><tp:nomenclature-citation-list><tp:nomenclature-citation><tp:taxon-name>
                    <tp:taxon-name-part taxon-name-part-type="genus" reg="Rhaphaulus">Rhaphaulus</tp:taxon-name-part>
                  </tp:taxon-name><comment>Pfeiffer, 1856b: 75. <xref ref-type="bibr" rid="B76">Kobelt 1902</xref>: 274, 275. <xref ref-type="bibr" rid="B39">Egorov 2013</xref>: 12.</comment></tp:nomenclature-citation></tp:nomenclature-citation-list></tp:nomenclature><tp:treatment-sec sec-type="type species" id="SECID0E3ODI"><title>Type species.</title><p><italic><tp:taxon-name><tp:taxon-name-part taxon-name-part-type="genus" reg="Anaulus">Anaulus</tp:taxon-name-part><tp:taxon-name-part taxon-name-part-type="species" reg="bombycinus">bombycinus</tp:taxon-name-part></tp:taxon-name></italic> Pfeiffer, 1855, by monotypy.</p></tp:treatment-sec><tp:treatment-sec sec-type="diagnosis" id="SECID0EPPDI"><title>Diagnosis.</title><p>Shell pupoid, with large penultimate whorl dominating the shell, being almost as wide as upper whorls combined when observed from apertural view. Peristome continuous, with parietal callus well-developed. Aperture shifting to the right side of the shell. Inner tube or breathing device short (of c. 0.25 whorl). Outer tube not perforated and varies in direction, never running strictly along the suture.</p></tp:treatment-sec><tp:treatment-sec sec-type="Differential diagnosis" id="SECID0EUPDI"><title>Differential diagnosis.</title><p><italic><tp:taxon-name><tp:taxon-name-part taxon-name-part-type="genus" reg="Rhaphaulus">Rhaphaulus</tp:taxon-name-part></tp:taxon-name></italic> is most similar to <italic><tp:taxon-name><tp:taxon-name-part taxon-name-part-type="genus" reg="Streptaulus">Streptaulus</tp:taxon-name-part></tp:taxon-name></italic> Benson, 1857 and <italic><tp:taxon-name><tp:taxon-name-part taxon-name-part-type="genus" reg="Barnaia">Barnaia</tp:taxon-name-part></tp:taxon-name></italic> Thach, 2017 in shell shape and size (8–19 mm) and a thin operculum. Both <italic><tp:taxon-name><tp:taxon-name-part taxon-name-part-type="genus" reg="Rhaphaulus">Rhaphaulus</tp:taxon-name-part></tp:taxon-name></italic> and <italic><tp:taxon-name><tp:taxon-name-part taxon-name-part-type="genus" reg="Streptaulus">Streptaulus</tp:taxon-name-part></tp:taxon-name></italic> have two portions of a breathing tube: an inner portion starting from the peristome and running internally and posteriorly under the suture to its inner opening within the body whorl, and an outer portion extending from the parieto-palatal junction of the peristome to the outer opening, whereas <italic><tp:taxon-name><tp:taxon-name-part taxon-name-part-type="genus" reg="Barnaia">Barnaia</tp:taxon-name-part></tp:taxon-name></italic> lacks this outer portion. However, <italic><tp:taxon-name><tp:taxon-name-part taxon-name-part-type="genus" reg="Rhaphaulus">Rhaphaulus</tp:taxon-name-part></tp:taxon-name></italic> differs from <italic><tp:taxon-name><tp:taxon-name-part taxon-name-part-type="genus" reg="Streptaulus">Streptaulus</tp:taxon-name-part></tp:taxon-name></italic> in having a continuous peristome with well-developed parietal callus, and an outer tube without holes on side wall, whereas <italic><tp:taxon-name><tp:taxon-name-part taxon-name-part-type="genus" reg="Streptaulus">Streptaulus</tp:taxon-name-part></tp:taxon-name></italic> has an interrupted peristome with weak parietal callus, as well as several circular holes along the tube’s wall when the outer tube is present (<xref ref-type="bibr" rid="B111">Páll-Gergely et al. 2014</xref>, <xref ref-type="bibr" rid="B113">2017</xref>).</p></tp:treatment-sec><tp:treatment-sec sec-type="remarks" id="SECID0EDSDI"><title>Remarks.</title><p><xref ref-type="bibr" rid="B123">Pfeiffer (1855)</xref> proposed a monotypic genus <italic><tp:taxon-name><tp:taxon-name-part taxon-name-part-type="genus" reg="Anaulus">Anaulus</tp:taxon-name-part></tp:taxon-name></italic> with ‘<italic><tp:taxon-name><tp:taxon-name-part taxon-name-part-type="genus" reg="Anaulus">A.</tp:taxon-name-part><tp:taxon-name-part taxon-name-part-type="species" reg="bombycinus">bombycinus</tp:taxon-name-part></tp:taxon-name></italic>’ as the type species. However, this generic name was occupied by <italic><tp:taxon-name><tp:taxon-name-part taxon-name-part-type="genus" reg="Anaulus">Anaulus</tp:taxon-name-part></tp:taxon-name></italic> Ehrenberg, 1844 (a diatom genus in the phylum <tp:taxon-name><tp:taxon-name-part taxon-name-part-type="phylum">Ochrophyta</tp:taxon-name-part></tp:taxon-name>), hence <italic><tp:taxon-name><tp:taxon-name-part taxon-name-part-type="genus" reg="Anaulus">Anaulus</tp:taxon-name-part></tp:taxon-name></italic> Pfeiffer, 1855 became a junior homonym. Later, <xref ref-type="bibr" rid="B125">Pfeiffer (1856b)</xref>, under the remark of ‘<italic><tp:taxon-name><tp:taxon-name-part taxon-name-part-type="genus" reg="Rhaphaulus">Rhaphaulus</tp:taxon-name-part><tp:taxon-name-part taxon-name-part-type="species" reg="lorraini">lorraini</tp:taxon-name-part></tp:taxon-name></italic> Pfr.’, stated that the generic name <italic><tp:taxon-name><tp:taxon-name-part taxon-name-part-type="genus" reg="Rhaphaulus">Rhaphaulus</tp:taxon-name-part></tp:taxon-name></italic> was to replace the junior homonym <italic><tp:taxon-name><tp:taxon-name-part taxon-name-part-type="genus" reg="Anaulus">Anaulus</tp:taxon-name-part></tp:taxon-name></italic> Pfeiffer, 1855. The distribution of <italic><tp:taxon-name><tp:taxon-name-part taxon-name-part-type="genus" reg="Rhaphaulus">Rhaphaulus</tp:taxon-name-part></tp:taxon-name></italic> species in Thailand is provided in Figs <xref ref-type="fig" rid="F4">4</xref>, <xref ref-type="fig" rid="F7">7</xref>.</p></tp:treatment-sec><tp:treatment-sec><!--Section generated to contain objects referenced in tp:taxon-treatment.--><fig id="F4" position="float" orientation="portrait"><object-id xmlns:xlink="http://www.w3.org/1999/xlink" content-type="doi" xlink:type="simple">10.3897/zookeys.1119.85400.figure4</object-id><object-id xmlns:xlink="http://www.w3.org/1999/xlink" content-type="arpha" xlink:type="simple">C32737FC-0E7E-5096-AE55-3CF65F2464C2</object-id><label>Figure 4.</label><caption><p>Map of southern Thailand showing the distribution of <italic><tp:taxon-name><tp:taxon-name-part taxon-name-part-type="genus" reg="Coptocheilus">Coptocheilus</tp:taxon-name-part><tp:taxon-name-part taxon-name-part-type="species" reg="sectilabris">sectilabris</tp:taxon-name-part></tp:taxon-name></italic> (filled square), <italic><tp:taxon-name><tp:taxon-name-part taxon-name-part-type="genus" reg="Coptocheilus">Coptocheilus</tp:taxon-name-part><tp:taxon-name-part taxon-name-part-type="species" reg="sumatranus">sumatranus</tp:taxon-name-part></tp:taxon-name></italic> (open square), <italic><tp:taxon-name><tp:taxon-name-part taxon-name-part-type="genus" reg="Rhaphaulus">Rhaphaulus</tp:taxon-name-part><tp:taxon-name-part taxon-name-part-type="species" reg="lorraini">lorraini</tp:taxon-name-part></tp:taxon-name></italic> (filled star), <italic><tp:taxon-name><tp:taxon-name-part taxon-name-part-type="genus" reg="Rhaphaulus">Rhaphaulus</tp:taxon-name-part><tp:taxon-name-part taxon-name-part-type="species" reg="ascendens">ascendens</tp:taxon-name-part></tp:taxon-name></italic> (open star), <italic><tp:taxon-name><tp:taxon-name-part taxon-name-part-type="genus" reg="Rhaphaulus">Rhaphaulus</tp:taxon-name-part><tp:taxon-name-part taxon-name-part-type="species" reg="perakensis">perakensis</tp:taxon-name-part></tp:taxon-name></italic> (asterisk), and <italic><tp:taxon-name><tp:taxon-name-part taxon-name-part-type="genus" reg="Tortulosa">Tortulosa</tp:taxon-name-part><tp:taxon-name-part taxon-name-part-type="species" reg="tortuosa">tortuosa</tp:taxon-name-part></tp:taxon-name></italic> (circle). Each red symbol indicates the type locality of its respective taxon. Red circles indicate the type localities of <italic><tp:taxon-name><tp:taxon-name-part taxon-name-part-type="genus" reg="Tortulosa">Tortulosa</tp:taxon-name-part><tp:taxon-name-part taxon-name-part-type="species" reg="huberi">huberi</tp:taxon-name-part></tp:taxon-name></italic> (1) and <italic><tp:taxon-name><tp:taxon-name-part taxon-name-part-type="genus" reg="Tortulosa">Tortulosa</tp:taxon-name-part><tp:taxon-name-part taxon-name-part-type="species" reg="schileykoi">schileykoi</tp:taxon-name-part></tp:taxon-name></italic> (2).</p></caption><graphic xmlns:xlink="http://www.w3.org/1999/xlink" xlink:href="zookeys-1119-001_article-85400__-g004.jpg" position="float" orientation="portrait" xlink:type="simple" id="oo_735365.jpg"><uri content-type="original_file" xlink:type="simple">https://binary.pensoft.net/fig/735365</uri></graphic></fig><fig id="F7" position="float" orientation="portrait"><object-id xmlns:xlink="http://www.w3.org/1999/xlink" content-type="doi" xlink:type="simple">10.3897/zookeys.1119.85400.figure7</object-id><object-id xmlns:xlink="http://www.w3.org/1999/xlink" content-type="arpha" xlink:type="simple">BBAE5133-A14D-5730-B591-81307391D019</object-id><label>Figure 7.</label><caption><p>Map of northern Thailand showing the distribution of <italic><tp:taxon-name><tp:taxon-name-part taxon-name-part-type="genus" reg="Pollicaria">Pollicaria</tp:taxon-name-part><tp:taxon-name-part taxon-name-part-type="species" reg="mouhoti">mouhoti</tp:taxon-name-part><tp:taxon-name-part taxon-name-part-type="subspecies" reg="mouhoti">mouhoti</tp:taxon-name-part></tp:taxon-name></italic> (filled circle), <italic><tp:taxon-name><tp:taxon-name-part taxon-name-part-type="genus" reg="Pollicaria">Pollicaria</tp:taxon-name-part><tp:taxon-name-part taxon-name-part-type="species" reg="mouhoti">mouhoti</tp:taxon-name-part><tp:taxon-name-part taxon-name-part-type="subspecies" reg="monochroma">monochroma</tp:taxon-name-part></tp:taxon-name></italic> (open circle), <italic><tp:taxon-name><tp:taxon-name-part taxon-name-part-type="genus" reg="Pseudopomatias">Pseudopomatias</tp:taxon-name-part><tp:taxon-name-part taxon-name-part-type="species" reg="caligosus">caligosus</tp:taxon-name-part></tp:taxon-name></italic> (square), <italic><tp:taxon-name><tp:taxon-name-part taxon-name-part-type="genus" reg="Pseudopomatias">Pseudopomatias</tp:taxon-name-part><tp:taxon-name-part taxon-name-part-type="species" reg="doiangkhangensis">doiangkhangensis</tp:taxon-name-part></tp:taxon-name></italic> sp. nov. (hexagon), <italic><tp:taxon-name><tp:taxon-name-part taxon-name-part-type="genus" reg="Pseudopomatias">Pseudopomatias</tp:taxon-name-part><tp:taxon-name-part taxon-name-part-type="species" reg="pallgergelyi">pallgergelyi</tp:taxon-name-part></tp:taxon-name></italic> sp. nov. (triangle), <italic><tp:taxon-name><tp:taxon-name-part taxon-name-part-type="genus" reg="Pupinella">Pupinella</tp:taxon-name-part><tp:taxon-name-part taxon-name-part-type="species" reg="mansuyi">mansuyi</tp:taxon-name-part></tp:taxon-name></italic> (cross), and <italic><tp:taxon-name><tp:taxon-name-part taxon-name-part-type="genus" reg="Rhaphaulus">Rhaphaulus</tp:taxon-name-part><tp:taxon-name-part taxon-name-part-type="species" reg="tonkinensis">tonkinensis</tp:taxon-name-part></tp:taxon-name></italic> (star). Each red symbol indicates the type locality of its respective taxon. The red filled circle denotes the type locality of <italic><tp:taxon-name><tp:taxon-name-part taxon-name-part-type="genus" reg="Pollicaria">Pollicaria</tp:taxon-name-part><tp:taxon-name-part taxon-name-part-type="species" reg="nicoarlingi">nicoarlingi</tp:taxon-name-part></tp:taxon-name></italic>.</p></caption><graphic xmlns:xlink="http://www.w3.org/1999/xlink" xlink:href="zookeys-1119-001_article-85400__-g007.jpg" position="float" orientation="portrait" xlink:type="simple" id="oo_735368.jpg"><uri content-type="original_file" xlink:type="simple">https://binary.pensoft.net/fig/735368</uri></graphic></fig></tp:treatment-sec><ref-list><ref id="B76"><mixed-citation xmlns:xlink="http://www.w3.org/1999/xlink" xlink:type="simple"><person-group><name name-style="western"><surname>Kobelt</surname><given-names>W</given-names></name></person-group> (<year>1902</year>) <source><tp:taxon-name><tp:taxon-name-part taxon-name-part-type="family">Cyclophoridae</tp:taxon-name-part></tp:taxon-name>. Das Tierreich. R.</source><publisher-name>Friedländer und Sohn</publisher-name>, <publisher-loc>Berlin</publisher-loc>, <size units="page">662 pp</size>.</mixed-citation></ref><ref id="B39"><mixed-citation xmlns:xlink="http://www.w3.org/1999/xlink" xlink:type="simple"><person-group><name name-style="western"><surname>Egorov</surname><given-names>R</given-names></name></person-group> (<year>2013</year>) A review of the genera of the terrestrial pectinibranch molluscs (synopsis mainly based on published data). <tp:taxon-name><tp:taxon-name-part taxon-name-part-type="order">Littoriniformes</tp:taxon-name-part></tp:taxon-name>: <tp:taxon-name><tp:taxon-name-part taxon-name-part-type="family">Liareidae</tp:taxon-name-part></tp:taxon-name>, <tp:taxon-name><tp:taxon-name-part taxon-name-part-type="family">Pupinidae</tp:taxon-name-part></tp:taxon-name>, <tp:taxon-name><tp:taxon-name-part taxon-name-part-type="family">Diplommatinidae</tp:taxon-name-part></tp:taxon-name>, <tp:taxon-name><tp:taxon-name-part taxon-name-part-type="family">Alycaeidae</tp:taxon-name-part></tp:taxon-name>, <tp:taxon-name><tp:taxon-name-part taxon-name-part-type="family">Cochlostomidae</tp:taxon-name-part></tp:taxon-name>. Treasure of Russian Shells Supplement 3 (Part 3): 1–62.</mixed-citation></ref><ref id="B111"><mixed-citation xmlns:xlink="http://www.w3.org/1999/xlink" xlink:type="simple"><person-group><name name-style="western"><surname>Páll-Gergely</surname><given-names>B</given-names></name><name name-style="western"><surname>Hunyadi</surname><given-names>A</given-names></name><name name-style="western"><surname>Maassen</surname><given-names>WJM</given-names></name></person-group> (<year>2014</year>) <article-title>Review on <italic><tp:taxon-name><tp:taxon-name-part taxon-name-part-type="genus">Rhaphaulus</tp:taxon-name-part></tp:taxon-name></italic> L. Pfeiffer 1856 and <italic><tp:taxon-name><tp:taxon-name-part taxon-name-part-type="genus">Streptaulus</tp:taxon-name-part></tp:taxon-name></italic> Benson 1857 species with description of <italic><tp:taxon-name><tp:taxon-name-part taxon-name-part-type="genus">Rh.</tp:taxon-name-part><tp:taxon-name-part taxon-name-part-type="species">tonkinensis</tp:taxon-name-part></tp:taxon-name></italic> n. sp. from Vietnam (<tp:taxon-name><tp:taxon-name-part taxon-name-part-type="class">Gastropoda</tp:taxon-name-part></tp:taxon-name>: <tp:taxon-name><tp:taxon-name-part taxon-name-part-type="family">Pupinidae</tp:taxon-name-part></tp:taxon-name>).</article-title><source>Journal of Conchology</source><volume>41</volume>: <fpage>565</fpage>–<lpage>573</lpage>.</mixed-citation></ref><ref id="B113"><mixed-citation xmlns:xlink="http://www.w3.org/1999/xlink" xlink:type="simple"><person-group><name name-style="western"><surname>Páll-Gergely</surname><given-names>B</given-names></name><name name-style="western"><surname>Gargominy</surname><given-names>O</given-names></name><name name-style="western"><surname>Fontaine</surname><given-names>B</given-names></name><name name-style="western"><surname>Asami</surname><given-names>T</given-names></name></person-group> (<year>2017</year>) <article-title>Breathing device of a new <italic><tp:taxon-name><tp:taxon-name-part taxon-name-part-type="genus">Streptaulus</tp:taxon-name-part></tp:taxon-name></italic> species from Vietnam extends understanding of the function and structure of respiratory tubes in cyclophoroids (<tp:taxon-name><tp:taxon-name-part taxon-name-part-type="class">Gastropoda</tp:taxon-name-part></tp:taxon-name>: <tp:taxon-name><tp:taxon-name-part taxon-name-part-type="subclass">Caenogastropoda</tp:taxon-name-part></tp:taxon-name>: <tp:taxon-name><tp:taxon-name-part taxon-name-part-type="family">Pupinidae</tp:taxon-name-part></tp:taxon-name>).</article-title><source>Journal of Molluscan Studies</source><volume>83</volume>(<issue>2</issue>): <fpage>243</fpage>–<lpage>248</lpage>. <ext-link xlink:type="simple" ext-link-type="doi" xlink:href="10.1093/mollus/eyx006">https://doi.org/10.1093/mollus/eyx006</ext-link></mixed-citation></ref><ref id="B123"><mixed-citation xmlns:xlink="http://www.w3.org/1999/xlink" xlink:type="simple"><person-group><name name-style="western"><surname>Pfeiffer</surname><given-names>L</given-names></name></person-group> (<year>1855</year>) <article-title>Descriptions of a new genus and twenty-three new species of <italic><tp:taxon-name><tp:taxon-name-part taxon-name-part-type="genus">Pneumonopoma</tp:taxon-name-part></tp:taxon-name></italic>, from the collection of H. Cuming, Esq.</article-title><source>Proceedings of the Zoological Society of London</source><volume>23</volume>: <fpage>101</fpage>–<lpage>106</lpage>.</mixed-citation></ref><ref id="B125"><mixed-citation xmlns:xlink="http://www.w3.org/1999/xlink" xlink:type="simple"><person-group><name name-style="western"><surname>Pfeiffer</surname><given-names>L</given-names></name></person-group> (<year>1856b</year>) Novitates Conchologicae. Series prima. <tp:taxon-name><tp:taxon-name-part taxon-name-part-type="phylum">Mollusca</tp:taxon-name-part></tp:taxon-name> extramarina. Descriptions et figures de coquilles, extramarines nouvelles, ou peu connues. Beschreibung und Abbidung neuer order kritischer Land- und Süsswasser Mollusken. Tome 1, Lief 1–12, pp. 1–138, pls 1–36. [Lief. 5–8: 49–90, pls 13–24 (1856)] [Published in parts, dates follow Johnson (1969)]</mixed-citation></ref></ref-list></tp:taxon-treatment>
