# Supplementary material for: ﻿Annotated checklist of the operculated land snails from Thailand (Mollusca, Gastropoda, Caenogastropoda): the family Pupinidae, with descriptions of several new species and subspecies, and notes on classification of Pupina Vignard, 1829 and Pupinella Gray, 1850 from mainland Southeast Asia
Source: Zookeys. 2022 Aug 25;1119:1–115. doi: 10.3897/zookeys.1119.85400 (PMC9848625; doi:10.3897/zookeys.1119.85400)
Supplement: XML Treatment for Rhaphaulus perakensis [file zookeys.1119.85400-treatment21.xml]

<!DOCTYPE tp:taxon-treatment
  PUBLIC "-//TaxonX//DTD Taxonomic Treatment Publishing DTD v0 20100105//EN" "tax-treatment-NSO.dtd">
<tp:taxon-treatment xmlns:tp="http://www.plazi.org/taxpub"><tp:treatment-meta><kwd-group><label>Taxon classification</label><kwd>
                  <named-content content-type="kingdom">Animalia</named-content>
                </kwd><kwd>
                  <named-content content-type="order">Architaenioglossa</named-content>
                </kwd><kwd>
                  <named-content content-type="family">Pupinidae</named-content>
                </kwd></kwd-group><mixed-citation publication-type="journal"><person-group><name><surname>Jirapatrasilp</surname><given-names>Parin</given-names></name><name><surname>Sutcharit</surname><given-names>Chirasak</given-names></name><name><surname>Panha</surname><given-names>Somsak</given-names></name></person-group><article-title>﻿Annotated checklist of the operculated land snails from Thailand (<tp:taxon-name><tp:taxon-name-part taxon-name-part-type="phylum">Mollusca</tp:taxon-name-part></tp:taxon-name>, <tp:taxon-name><tp:taxon-name-part taxon-name-part-type="class">Gastropoda</tp:taxon-name-part></tp:taxon-name>, <tp:taxon-name><tp:taxon-name-part taxon-name-part-type="subclass">Caenogastropoda</tp:taxon-name-part></tp:taxon-name>): the family <tp:taxon-name><tp:taxon-name-part taxon-name-part-type="family">Pupinidae</tp:taxon-name-part></tp:taxon-name>, with descriptions of several new species and subspecies, and notes on classification of <italic><tp:taxon-name><tp:taxon-name-part taxon-name-part-type="genus" reg="Pupina">Pupina</tp:taxon-name-part></tp:taxon-name></italic> Vignard, 1829 and <italic><tp:taxon-name><tp:taxon-name-part taxon-name-part-type="genus" reg="Pupinella">Pupinella</tp:taxon-name-part></tp:taxon-name></italic> Gray, 1850 from mainland Southeast Asia</article-title><source>Zookeys</source><day>25</day><month>08</month><year>2022</year><volume>1119</volume><fpage>1</fpage><lpage>115</lpage><pub-id pub-id-type="doi">10.3897/zookeys.1119.85400</pub-id></mixed-citation></tp:treatment-meta><tp:nomenclature><label>﻿</label><tp:taxon-name>
                <object-id xmlns:xlink="http://www.w3.org/1999/xlink" content-type="arpha" xlink:type="simple">CAF1EE5E-3DF7-5B39-AD03-55F922D83BAA</object-id>
                <tp:taxon-name-part taxon-name-part-type="genus" reg="Rhaphaulus">Rhaphaulus</tp:taxon-name-part>
                <tp:taxon-name-part taxon-name-part-type="species" reg="perakensis">perakensis</tp:taxon-name-part>
              </tp:taxon-name><tp:taxon-authority>Smith, 1898</tp:taxon-authority><xref ref-type="fig" rid="F13">Fig. 13C</xref><tp:nomenclature-citation-list><tp:nomenclature-citation><tp:taxon-name>
                    <tp:taxon-name-part taxon-name-part-type="genus" reg="Rhaphaulus">Rhaphaulus</tp:taxon-name-part>
                    <tp:taxon-name-part taxon-name-part-type="species" reg="perakensis">perakensis</tp:taxon-name-part>
                  </tp:taxon-name><comment>Smith, 1898: 17, figs 1, 2. Type locality: Maxwell’s Hill, Larut [Bukit Larut], Perak. <xref ref-type="bibr" rid="B76">Kobelt 1902</xref>: 276, 277. <xref ref-type="bibr" rid="B82">Laidlaw 1928</xref>: 32, 33. <xref ref-type="bibr" rid="B180">van Benthem Jutting 1949</xref>: 57, Kuala Kenering; Maxwell’s Hill, Perak; Dusun Tua, Selangor [Malaysia]. <xref ref-type="bibr" rid="B63">Habe 1965</xref>: 115, 116, as a synonym of <tp:taxon-name><tp:taxon-name-part taxon-name-part-type="genus" reg="Rhaphaulus">Rhaphaulus</tp:taxon-name-part><tp:taxon-name-part taxon-name-part-type="species" reg="chrysalis">chrysalis</tp:taxon-name-part></tp:taxon-name>. <xref ref-type="bibr" rid="B66">Hemmen and Hemmen 2001</xref>: 40, Thailand. <xref ref-type="bibr" rid="B111">Páll-Gergely et al. 2014</xref>: 572, fig. 12, western Malaysia. <xref ref-type="bibr" rid="B8">BEDO 2017</xref>: 97.</comment></tp:nomenclature-citation><tp:nomenclature-citation><tp:taxon-name>
                    <tp:taxon-name-part taxon-name-part-type="genus" reg="Rhaphaulus">Rhaphaulus</tp:taxon-name-part>
                    <tp:taxon-name-part taxon-name-part-type="species" reg="perakensis">perakensis</tp:taxon-name-part>
                    <tp:taxon-name-part taxon-name-part-type="infraspecific-rank">var.</tp:taxon-name-part>
                    <tp:taxon-name-part taxon-name-part-type="variety" reg="jalorensis">jalorensis</tp:taxon-name-part>
                  </tp:taxon-name><comment>Sykes, 1903: 197, pl. 20, figs 9, 10. Type locality: Bukit Bisar, on the borders of Jalor [Khao Yai National Reserved Forest, Namtok Sai Khao National Park, Mueang Yala District, Yala Province, Thailand].</comment></tp:nomenclature-citation><tp:nomenclature-citation><tp:taxon-name>
                    <tp:taxon-name-part taxon-name-part-type="genus" reg="Rhaphaulus">Rhaphaulus</tp:taxon-name-part>
                    <tp:taxon-name-part taxon-name-part-type="species" reg="perakensis">perakensis</tp:taxon-name-part>
                    <tp:taxon-name-part taxon-name-part-type="infraspecific-rank">var.</tp:taxon-name-part>
                    <tp:taxon-name-part taxon-name-part-type="variety" reg="ialorensis">ialorensis</tp:taxon-name-part>
                  </tp:taxon-name><comment>[sic]—<xref ref-type="bibr" rid="B82">Laidlaw 1928</xref>: 33.</comment></tp:nomenclature-citation><tp:nomenclature-citation><tp:taxon-name>
                    <tp:taxon-name-part taxon-name-part-type="genus" reg="Rhaphaulus">Rhaphaulus</tp:taxon-name-part>
                    <tp:taxon-name-part taxon-name-part-type="species" reg="perakensis">perakensis</tp:taxon-name-part>
                    <tp:taxon-name-part taxon-name-part-type="subspecies" reg="jalorensis">jalorensis</tp:taxon-name-part>
                  </tp:taxon-name><comment>—<xref ref-type="bibr" rid="B87">Maassen 2001</xref>: 42.</comment></tp:nomenclature-citation><tp:nomenclature-citation><tp:taxon-name>
                    <tp:taxon-name-part taxon-name-part-type="genus" reg="Rhaphaulus">Rhaphaulus</tp:taxon-name-part>
                    <tp:taxon-name-part taxon-name-part-type="species" reg="perakensis">perakensis</tp:taxon-name-part>
                    <tp:taxon-name-part taxon-name-part-type="subspecies" reg="perakensis">perakensis</tp:taxon-name-part>
                  </tp:taxon-name><comment>—<xref ref-type="bibr" rid="B87">Maassen 2001</xref>: 42.</comment></tp:nomenclature-citation><tp:nomenclature-citation><tp:taxon-name>
                    <tp:taxon-name-part taxon-name-part-type="genus" reg="Rhaphaulus">Rhaphaulus</tp:taxon-name-part>
                    <tp:taxon-name-part taxon-name-part-type="species" reg="jalorensis">jalorensis</tp:taxon-name-part>
                  </tp:taxon-name><comment>—<xref ref-type="bibr" rid="B111">Páll-Gergely et al. 2014</xref>: 572, western Malaysia. <xref ref-type="bibr" rid="B8">BEDO 2017</xref>: 96. <xref ref-type="bibr" rid="B156">Sutcharit et al. 2018</xref>: 157, fig. 5–13l.</comment></tp:nomenclature-citation></tp:nomenclature-citation-list></tp:nomenclature><tp:treatment-sec sec-type="type material" id="SECID0EREAK"><title>Type material examined.</title><p><bold><italic>Syntypes</italic></bold> of <italic><tp:taxon-name><tp:taxon-name-part taxon-name-part-type="genus" reg="Rhaphaulus">Rhaphaulus</tp:taxon-name-part><tp:taxon-name-part taxon-name-part-type="species" reg="perakensis">perakensis</tp:taxon-name-part></tp:taxon-name></italic><named-content xmlns:xlink="http://www.w3.org/1999/xlink" content-type="dwc:institutional_code" xlink:title="Natural History Museum, London" xlink:href="http://grbio.org/institution/natural-history-museum-london" xlink:type="simple">NHMUK</named-content> 1897.3.15.41–2 (2 shells; Fig. <xref ref-type="fig" rid="F13">13C</xref>) from Larut, Perak.</p></tp:treatment-sec><tp:treatment-sec sec-type="diagnosis" id="SECID0EQFAK"><title>Diagnosis.</title><p>Shell elongate ovate; body whorls slightly bulging. Tube cylindrical, pointing diagonally downward and backward.</p></tp:treatment-sec><tp:treatment-sec sec-type="Differential diagnosis" id="SECID0EVFAK"><title>Differential diagnosis.</title><p><italic><tp:taxon-name><tp:taxon-name-part taxon-name-part-type="genus" reg="Rhaphaulus">Rhaphaulus</tp:taxon-name-part><tp:taxon-name-part taxon-name-part-type="species" reg="perakensis">perakensis</tp:taxon-name-part></tp:taxon-name></italic> can be distinguished from all other species from mainland Southeast Asia by a cylindrical tube pointing diagonally downward and backward.</p></tp:treatment-sec><tp:treatment-sec sec-type="distribution" id="SECID0EIGAK"><title>Distribution.</title><p>Northern Peninsular Malaysia and southern Thailand (<xref ref-type="bibr" rid="B87">Maassen 2001</xref>; <xref ref-type="bibr" rid="B111">Páll-Gergely et al. 2014</xref>).</p></tp:treatment-sec><tp:treatment-sec sec-type="remarks" id="SECID0EWGAK"><title>Remarks.</title><p>No material of this species was found during this survey. <xref ref-type="bibr" rid="B87">Maassen (2001)</xref> treated <italic><tp:taxon-name><tp:taxon-name-part taxon-name-part-type="genus" reg="Rhaphaulus">R.</tp:taxon-name-part><tp:taxon-name-part taxon-name-part-type="species" reg="perakensis">perakensis</tp:taxon-name-part><tp:taxon-name-part taxon-name-part-type="subspecies" reg="jalorensis">jalorensis</tp:taxon-name-part></tp:taxon-name></italic> as a junior subjective synonym of <italic><tp:taxon-name><tp:taxon-name-part taxon-name-part-type="genus" reg="Rhaphaulus">R.</tp:taxon-name-part><tp:taxon-name-part taxon-name-part-type="species" reg="perakensis">p.</tp:taxon-name-part><tp:taxon-name-part taxon-name-part-type="subspecies" reg="perakensis">perakensis</tp:taxon-name-part></tp:taxon-name></italic> without apparent reason, whereas <xref ref-type="bibr" rid="B111">Páll-Gergely et al. (2014)</xref> listed this subspecies as a valid species following the opinion of <xref ref-type="bibr" rid="B160">Sykes (1903)</xref>.</p></tp:treatment-sec><tp:treatment-sec><!--Section generated to contain objects referenced in tp:taxon-treatment.--><fig id="F13" position="float" orientation="portrait"><object-id xmlns:xlink="http://www.w3.org/1999/xlink" content-type="doi" xlink:type="simple">10.3897/zookeys.1119.85400.figure13</object-id><object-id xmlns:xlink="http://www.w3.org/1999/xlink" content-type="arpha" xlink:type="simple">462FE198-6B3A-55C5-80DC-26910264E8BF</object-id><label>Figure 13.</label><caption><p><bold>A, B</bold><italic><tp:taxon-name><tp:taxon-name-part taxon-name-part-type="genus" reg="Rhaphaulus">Rhaphaulus</tp:taxon-name-part><tp:taxon-name-part taxon-name-part-type="species" reg="lorraini">lorraini</tp:taxon-name-part></tp:taxon-name></italic>: <bold>A</bold> syntype <named-content xmlns:xlink="http://www.w3.org/1999/xlink" content-type="dwc:institutional_code" xlink:title="Natural History Museum, London" xlink:href="http://grbio.org/institution/natural-history-museum-london" xlink:type="simple">NHMUK</named-content> 20130454 from Pulo Penang and <bold>B</bold> specimen <named-content xmlns:xlink="http://www.w3.org/1999/xlink" content-type="dwc:institutional_code" xlink:title="Chulalongkorn University Museum of Natural History" xlink:href="http://grbio.org/institution/chulalongkorn-university-museum-natural-history" xlink:type="simple">CUMZ</named-content> 12162 from Kiriwong (Tham Kope) Temple, Phang Nga <bold>C</bold><italic><tp:taxon-name><tp:taxon-name-part taxon-name-part-type="genus" reg="Rhaphaulus">Rhaphaulus</tp:taxon-name-part><tp:taxon-name-part taxon-name-part-type="species" reg="perakensis">perakensis</tp:taxon-name-part></tp:taxon-name></italic>, syntype <named-content xmlns:xlink="http://www.w3.org/1999/xlink" content-type="dwc:institutional_code" xlink:title="Natural History Museum, London" xlink:href="http://grbio.org/institution/natural-history-museum-london" xlink:type="simple">NHMUK</named-content> 1897.3.15.41 from Larut, Perak <bold>D</bold><italic><tp:taxon-name><tp:taxon-name-part taxon-name-part-type="genus" reg="Rhaphaulus">Rhaphaulus</tp:taxon-name-part><tp:taxon-name-part taxon-name-part-type="species" reg="ascendens">ascendens</tp:taxon-name-part></tp:taxon-name></italic>, syntype <named-content xmlns:xlink="http://www.w3.org/1999/xlink" content-type="dwc:institutional_code" xlink:title="Cambridge University Museum of Zoology, Cambridge" xlink:href="http://grbio.org/institution/cambridge-university" xlink:type="simple">UMZC</named-content> I.100025 from Patalung, Malay Peninsula <bold>E, F</bold><italic><tp:taxon-name><tp:taxon-name-part taxon-name-part-type="genus" reg="Rhaphaulus">Rhaphaulus</tp:taxon-name-part><tp:taxon-name-part taxon-name-part-type="species" reg="tonkinensis">tonkinensis</tp:taxon-name-part></tp:taxon-name></italic><bold>E</bold> holotype <named-content xmlns:xlink="http://www.w3.org/1999/xlink" content-type="dwc:institutional_code" xlink:title="Hungarian Natural History Museum (Termeszettudomanyi Muzeum)" xlink:href="http://grbio.org/institution/hungarian-natural-history-museum-termeszettudomanyi-muzeum" xlink:type="simple">HNHM</named-content> 98757 and <bold>F</bold> specimen <named-content xmlns:xlink="http://www.w3.org/1999/xlink" content-type="dwc:institutional_code" xlink:title="Chulalongkorn University Museum of Natural History" xlink:href="http://grbio.org/institution/chulalongkorn-university-museum-natural-history" xlink:type="simple">CUMZ</named-content> 12163/1 from Luang Cave, Chiang Rai. Photo: B. Páll-Gergely (<bold>E</bold>)</p></caption><graphic xmlns:xlink="http://www.w3.org/1999/xlink" xlink:href="zookeys-1119-001_article-85400__-g013.jpg" position="float" orientation="portrait" xlink:type="simple" id="oo_735374.jpg"><uri content-type="original_file" xlink:type="simple">https://binary.pensoft.net/fig/735374</uri></graphic></fig></tp:treatment-sec><ref-list><ref id="B76"><mixed-citation xmlns:xlink="http://www.w3.org/1999/xlink" xlink:type="simple"><person-group><name name-style="western"><surname>Kobelt</surname><given-names>W</given-names></name></person-group> (<year>1902</year>) <source><tp:taxon-name><tp:taxon-name-part taxon-name-part-type="family">Cyclophoridae</tp:taxon-name-part></tp:taxon-name>. Das Tierreich. R.</source><publisher-name>Friedländer und Sohn</publisher-name>, <publisher-loc>Berlin</publisher-loc>, <size units="page">662 pp</size>.</mixed-citation></ref><ref id="B82"><mixed-citation xmlns:xlink="http://www.w3.org/1999/xlink" xlink:type="simple"><person-group><name name-style="western"><surname>Laidlaw</surname><given-names>FF</given-names></name></person-group> (<year>1928</year>) <article-title>A list of the land and fresh-water <tp:taxon-name><tp:taxon-name-part taxon-name-part-type="phylum">mollusca</tp:taxon-name-part></tp:taxon-name> of the Malay Peninsula with notes.</article-title><source>Journal of the Malaysian Branch of the Royal Asiatic Society</source><volume>6</volume>: <fpage>25</fpage>–<lpage>37</lpage>.</mixed-citation></ref><ref id="B180"><mixed-citation xmlns:xlink="http://www.w3.org/1999/xlink" xlink:type="simple"><person-group><name name-style="western"><surname>van Benthem Jutting</surname><given-names>WSS</given-names></name></person-group> (<year>1949</year>) <article-title>On a collection of non-marine <tp:taxon-name><tp:taxon-name-part taxon-name-part-type="phylum">Mollusca</tp:taxon-name-part></tp:taxon-name> from Malaya in the Raffles Museum, Singapore, with an appendix on cave shells.</article-title><source>Bulletin of the Raffles Museum</source><volume>19</volume>: <fpage>50</fpage>–<lpage>77</lpage>.</mixed-citation></ref><ref id="B63"><mixed-citation xmlns:xlink="http://www.w3.org/1999/xlink" xlink:type="simple"><person-group><name name-style="western"><surname>Habe</surname><given-names>T</given-names></name></person-group> (<year>1965</year>) <article-title>Operculated land molluscs from Southeast Asia.</article-title><source>Nature and Life in Southeast Asia</source><volume>4</volume>: <fpage>111</fpage>–<lpage>127</lpage>.</mixed-citation></ref><ref id="B66"><mixed-citation xmlns:xlink="http://www.w3.org/1999/xlink" xlink:type="simple"><person-group><name name-style="western"><surname>Hemmen</surname><given-names>J</given-names></name><name name-style="western"><surname>Hemmen</surname><given-names>C</given-names></name></person-group> (<year>2001</year>) <article-title>Aktualisierte Liste der terrestrischen Gastropoden Thailands.</article-title><source>Schriften zur Malakozoologie</source><volume>18</volume>: <fpage>35</fpage>–<lpage>70</lpage>.</mixed-citation></ref><ref id="B111"><mixed-citation xmlns:xlink="http://www.w3.org/1999/xlink" xlink:type="simple"><person-group><name name-style="western"><surname>Páll-Gergely</surname><given-names>B</given-names></name><name name-style="western"><surname>Hunyadi</surname><given-names>A</given-names></name><name name-style="western"><surname>Maassen</surname><given-names>WJM</given-names></name></person-group> (<year>2014</year>) <article-title>Review on <italic><tp:taxon-name><tp:taxon-name-part taxon-name-part-type="genus">Rhaphaulus</tp:taxon-name-part></tp:taxon-name></italic> L. Pfeiffer 1856 and <italic><tp:taxon-name><tp:taxon-name-part taxon-name-part-type="genus">Streptaulus</tp:taxon-name-part></tp:taxon-name></italic> Benson 1857 species with description of <italic><tp:taxon-name><tp:taxon-name-part taxon-name-part-type="genus">Rh.</tp:taxon-name-part><tp:taxon-name-part taxon-name-part-type="species">tonkinensis</tp:taxon-name-part></tp:taxon-name></italic> n. sp. from Vietnam (<tp:taxon-name><tp:taxon-name-part taxon-name-part-type="class">Gastropoda</tp:taxon-name-part></tp:taxon-name>: <tp:taxon-name><tp:taxon-name-part taxon-name-part-type="family">Pupinidae</tp:taxon-name-part></tp:taxon-name>).</article-title><source>Journal of Conchology</source><volume>41</volume>: <fpage>565</fpage>–<lpage>573</lpage>.</mixed-citation></ref><ref id="B8"><mixed-citation xmlns:xlink="http://www.w3.org/1999/xlink" xlink:type="simple">BEDO (<year>2017</year>) <source>Land Snails: Checklist of Molluscan Biodiversity in Thailand.</source><publisher-name>BEDO</publisher-name>, <publisher-loc>Bangkok</publisher-loc>, <size units="page">300 pp</size>. [in Thai]</mixed-citation></ref><ref id="B87"><mixed-citation xmlns:xlink="http://www.w3.org/1999/xlink" xlink:type="simple"><person-group><name name-style="western"><surname>Maassen</surname><given-names>WJM</given-names></name></person-group> (<year>2001</year>) A preliminary checklist of the non-marine molluscs of West-Malaysia, A handlist. De Kreukel (Supplement): 1–155.</mixed-citation></ref><ref id="B156"><mixed-citation xmlns:xlink="http://www.w3.org/1999/xlink" xlink:type="simple"><person-group><name name-style="western"><surname>Sutcharit</surname><given-names>C</given-names></name><name name-style="western"><surname>Tongkerd</surname><given-names>P</given-names></name><name name-style="western"><surname>Panha</surname><given-names>S</given-names></name></person-group> (<year>2018</year>) <source>Land snails: The invaluable bio-resources for the Kingdom of Thailand.</source><publisher-name>Zino Publishing</publisher-name>, <publisher-loc>Bangkok</publisher-loc>, <size units="page">278 pp</size>. [in Thai]</mixed-citation></ref><ref id="B160"><mixed-citation xmlns:xlink="http://www.w3.org/1999/xlink" xlink:type="simple"><person-group><name name-style="western"><surname>Sykes</surname><given-names>ER</given-names></name></person-group> (<year>1903</year>) <article-title>On the land operculate mollusks collected during the “Skeat Expedition” to the Malay peninsula in 1899-1900.</article-title><source>Proceedings of the Zoological Society of London</source><volume>1903</volume>: <fpage>194</fpage>–<lpage>199</lpage>.</mixed-citation></ref></ref-list></tp:taxon-treatment>
