# Supplementary material for: ﻿Annotated checklist of the operculated land snails from Thailand (Mollusca, Gastropoda, Caenogastropoda): the family Pupinidae, with descriptions of several new species and subspecies, and notes on classification of Pupina Vignard, 1829 and Pupinella Gray, 1850 from mainland Southeast Asia
Source: Zookeys. 2022 Aug 25;1119:1–115. doi: 10.3897/zookeys.1119.85400 (PMC9848625; doi:10.3897/zookeys.1119.85400)
Supplement: XML Treatment for Pupina [file zookeys.1119.85400-treatment28.xml]

<!DOCTYPE tp:taxon-treatment
  PUBLIC "-//TaxonX//DTD Taxonomic Treatment Publishing DTD v0 20100105//EN" "tax-treatment-NSO.dtd">
<tp:taxon-treatment xmlns:tp="http://www.plazi.org/taxpub"><tp:treatment-meta><kwd-group><label>Taxon classification</label><kwd>
                  <named-content content-type="kingdom">Animalia</named-content>
                </kwd><kwd>
                  <named-content content-type="order">Architaenioglossa</named-content>
                </kwd><kwd>
                  <named-content content-type="family">Pupinidae</named-content>
                </kwd></kwd-group><mixed-citation publication-type="journal"><person-group><name><surname>Jirapatrasilp</surname><given-names>Parin</given-names></name><name><surname>Sutcharit</surname><given-names>Chirasak</given-names></name><name><surname>Panha</surname><given-names>Somsak</given-names></name></person-group><article-title>﻿Annotated checklist of the operculated land snails from Thailand (<tp:taxon-name><tp:taxon-name-part taxon-name-part-type="phylum">Mollusca</tp:taxon-name-part></tp:taxon-name>, <tp:taxon-name><tp:taxon-name-part taxon-name-part-type="class">Gastropoda</tp:taxon-name-part></tp:taxon-name>, <tp:taxon-name><tp:taxon-name-part taxon-name-part-type="subclass">Caenogastropoda</tp:taxon-name-part></tp:taxon-name>): the family <tp:taxon-name><tp:taxon-name-part taxon-name-part-type="family">Pupinidae</tp:taxon-name-part></tp:taxon-name>, with descriptions of several new species and subspecies, and notes on classification of <italic><tp:taxon-name><tp:taxon-name-part taxon-name-part-type="genus" reg="Pupina">Pupina</tp:taxon-name-part></tp:taxon-name></italic> Vignard, 1829 and <italic><tp:taxon-name><tp:taxon-name-part taxon-name-part-type="genus" reg="Pupinella">Pupinella</tp:taxon-name-part></tp:taxon-name></italic> Gray, 1850 from mainland Southeast Asia</article-title><source>Zookeys</source><day>25</day><month>08</month><year>2022</year><volume>1119</volume><fpage>1</fpage><lpage>115</lpage><pub-id pub-id-type="doi">10.3897/zookeys.1119.85400</pub-id></mixed-citation></tp:treatment-meta><tp:nomenclature><label>﻿7. Genus</label><tp:taxon-name>
                <object-id xmlns:xlink="http://www.w3.org/1999/xlink" content-type="arpha" xlink:type="simple">EA8D61C6-996D-5718-AF27-7530E2CD113A</object-id>
                <tp:taxon-name-part taxon-name-part-type="genus" reg="Pupina">Pupina</tp:taxon-name-part>
              </tp:taxon-name><tp:taxon-authority>Vignard, 1829</tp:taxon-authority><tp:nomenclature-citation-list><tp:nomenclature-citation><tp:taxon-name>
                    <tp:taxon-name-part taxon-name-part-type="genus" reg="Pupina">Pupina</tp:taxon-name-part>
                  </tp:taxon-name><comment>Vignard, 1829: 439, 440. <xref ref-type="bibr" rid="B76">Kobelt 1902</xref>: 302. <xref ref-type="bibr" rid="B39">Egorov 2013</xref>: 4, 5.</comment></tp:nomenclature-citation></tp:nomenclature-citation-list></tp:nomenclature><tp:treatment-sec sec-type="type species" id="SECID0EKIDK"><title>Type species.</title><p><italic><tp:taxon-name><tp:taxon-name-part taxon-name-part-type="genus" reg="Pupina">Pupina</tp:taxon-name-part><tp:taxon-name-part taxon-name-part-type="species" reg="keraudrenii">keraudrenii</tp:taxon-name-part></tp:taxon-name></italic> Vignard, 1829, by monotypy.</p></tp:treatment-sec><tp:treatment-sec sec-type="diagnosis" id="SECID0E4IDK"><title>Diagnosis.</title><p>Shell elongate ovate, smooth, with a shining enamel-like coating. Peristome with two canals; posterior canal at the suture; anterior canal oblique at the middle of columellar margin. Parietal callus normally thickened, and bordered by two teeth; parietal tooth located near or covering posterior canal; lower columellar tooth located near or covering anterior canal (Figs <xref ref-type="fig" rid="F3">3</xref>, <xref ref-type="fig" rid="F10">10B–D</xref>).</p></tp:treatment-sec><tp:treatment-sec sec-type="Differential diagnosis" id="SECID0ELJDK"><title>Differential diagnosis.</title><p><italic><tp:taxon-name><tp:taxon-name-part taxon-name-part-type="genus" reg="Pupina">Pupina</tp:taxon-name-part></tp:taxon-name></italic>, especially the <italic><tp:taxon-name><tp:taxon-name-part taxon-name-part-type="genus" reg="Pupina">Pupina</tp:taxon-name-part><tp:taxon-name-part taxon-name-part-type="species" reg="artata">artata</tp:taxon-name-part></tp:taxon-name></italic> species group (see below), is most similar to <italic><tp:taxon-name><tp:taxon-name-part taxon-name-part-type="genus" reg="Signepupina">Signepupina</tp:taxon-name-part></tp:taxon-name></italic> Iredale, 1937 and <italic><tp:taxon-name><tp:taxon-name-part taxon-name-part-type="genus" reg="Cordillerapina">Cordillerapina</tp:taxon-name-part></tp:taxon-name></italic> Stanisic, 2010 in having fin-shaped teeth. However, <italic><tp:taxon-name><tp:taxon-name-part taxon-name-part-type="genus" reg="Signepupina">Signepupina</tp:taxon-name-part></tp:taxon-name></italic> tends to have a more elongated or turriform shell shape and <italic><tp:taxon-name><tp:taxon-name-part taxon-name-part-type="genus" reg="Cordillerapina">Cordillerapina</tp:taxon-name-part></tp:taxon-name></italic> has a non-glossy surface with axial ribs (<xref ref-type="bibr" rid="B149">Stanisic et al. 2010</xref>).</p></tp:treatment-sec><tp:treatment-sec sec-type="remarks" id="SECID0EFLDK"><title>Remarks.</title><p><italic><tp:taxon-name><tp:taxon-name-part taxon-name-part-type="genus" reg="Pupina">Pupina</tp:taxon-name-part></tp:taxon-name></italic> is the oldest taxon as well as the type genus of the family <tp:taxon-name><tp:taxon-name-part taxon-name-part-type="family">Pupinidae</tp:taxon-name-part></tp:taxon-name>, and the only genus from the subfamily <tp:taxon-name><tp:taxon-name-part taxon-name-part-type="subfamily">Pupininae</tp:taxon-name-part></tp:taxon-name> occurring in mainland Southeast Asia. The three original subgenera, namely <italic><tp:taxon-name><tp:taxon-name-part taxon-name-part-type="genus" reg="Pupina">Pupina</tp:taxon-name-part></tp:taxon-name></italic> s. s., <italic><tp:taxon-name><tp:taxon-name-part taxon-name-part-type="genus" reg="Tylotoechus">Tylotoechus</tp:taxon-name-part></tp:taxon-name></italic> Kobelt &amp; Möllendorff, 1897, and <italic><tp:taxon-name><tp:taxon-name-part taxon-name-part-type="genus" reg="Siphonostyla">Siphonostyla</tp:taxon-name-part></tp:taxon-name></italic> Kobelt, 1897 (Kobelt and von Möllendorff 1897) were adopted by later authors (<xref ref-type="bibr" rid="B60">Gude 1921</xref>; <xref ref-type="bibr" rid="B39">Egorov 2013</xref>). The <tp:taxon-name><tp:taxon-name-part taxon-name-part-type="infraspecific-rank">subgenus</tp:taxon-name-part><tp:taxon-name-part taxon-name-part-type="subgenus" reg="Siphonostyla">Siphonostyla</tp:taxon-name-part></tp:taxon-name> is diagnosed with a specialised anterior canal, which is lengthened into an ascending tube (<xref ref-type="bibr" rid="B76">Kobelt 1902</xref>; <xref ref-type="bibr" rid="B39">Egorov 2013</xref>), as in the type species <italic><tp:taxon-name><tp:taxon-name-part taxon-name-part-type="genus" reg="Pupina">Pupina</tp:taxon-name-part><tp:taxon-name-part taxon-name-part-type="species" reg="longituba">longituba</tp:taxon-name-part></tp:taxon-name></italic> Kobelt, 1897 (see <xref ref-type="bibr" rid="B39">Egorov 2013</xref>: fig. 6).</p><p>Various diagnoses between <italic><tp:taxon-name><tp:taxon-name-part taxon-name-part-type="genus" reg="Pupina">Pupina</tp:taxon-name-part></tp:taxon-name></italic> s. s. and <italic><tp:taxon-name><tp:taxon-name-part taxon-name-part-type="genus" reg="Tylotoechus">Tylotoechus</tp:taxon-name-part></tp:taxon-name></italic> had been proposed by different authors (Table <xref ref-type="table" rid="T2">2</xref>). <italic><tp:taxon-name><tp:taxon-name-part taxon-name-part-type="genus" reg="Tylotoechus">Tylotoechus</tp:taxon-name-part></tp:taxon-name></italic> was originally established by Kobelt and von Möllendorff (<xref ref-type="bibr" rid="B77">1897</xref>) apparently to replace <italic><tp:taxon-name><tp:taxon-name-part taxon-name-part-type="genus" reg="Mesostoma">Mesostoma</tp:taxon-name-part></tp:taxon-name></italic> Heude, 1886 [non Dugès, 1830]. The type species had been subsequently designated as <italic><tp:taxon-name><tp:taxon-name-part taxon-name-part-type="genus" reg="Pupina">Pupina</tp:taxon-name-part><tp:taxon-name-part taxon-name-part-type="species" reg="destructa">destructa</tp:taxon-name-part></tp:taxon-name></italic> Heude, 1885 by <xref ref-type="bibr" rid="B60">Gude (1921)</xref>, which agreed well with the original proposal by <xref ref-type="bibr" rid="B67">Heude (1886)</xref>, in that <italic><tp:taxon-name><tp:taxon-name-part taxon-name-part-type="genus" reg="Pupina">P.</tp:taxon-name-part><tp:taxon-name-part taxon-name-part-type="species" reg="destructa">destructa</tp:taxon-name-part></tp:taxon-name></italic> being monotypic in <italic><tp:taxon-name><tp:taxon-name-part taxon-name-part-type="genus" reg="Mesostoma">Mesostoma</tp:taxon-name-part></tp:taxon-name></italic>. Later, <xref ref-type="bibr" rid="B24">Clench (1949)</xref> elevated <italic><tp:taxon-name><tp:taxon-name-part taxon-name-part-type="genus" reg="Tylotoechus">Tylotoechus</tp:taxon-name-part></tp:taxon-name></italic> to the generic level, and stated that many <italic><tp:taxon-name><tp:taxon-name-part taxon-name-part-type="genus" reg="Tylotoechus">Tylotoechus</tp:taxon-name-part></tp:taxon-name></italic> species recognised by <xref ref-type="bibr" rid="B76">Kobelt (1902)</xref> should belong to <italic><tp:taxon-name><tp:taxon-name-part taxon-name-part-type="genus" reg="Pupina">Pupina</tp:taxon-name-part></tp:taxon-name></italic> s. s. Upon examining the type specimen figure of <italic><tp:taxon-name><tp:taxon-name-part taxon-name-part-type="genus" reg="Pupina">P.</tp:taxon-name-part><tp:taxon-name-part taxon-name-part-type="species" reg="destructa">destructa</tp:taxon-name-part></tp:taxon-name></italic> in Heu<xref ref-type="bibr" rid="B32">de (1885</xref>: pl. 24, fig. 15) and the specimen in the Heude Collection deposited in the National Museum of Natural History, Smithsonian Institution (<named-content xmlns:xlink="http://www.w3.org/1999/xlink" content-type="dwc:institutional_code" xlink:title="Smithsonian Institution, National Museum of Natural History" xlink:href="http://grbio.org/institution/smithsonian-institution-national-museum-natural-history-0" xlink:type="simple">USNM</named-content> 472296, from the type locality, Tchen-k’eou, China; Fig. <xref ref-type="fig" rid="F17">17</xref>), we found that the parietal tooth is weak and does not extend up onto the body whorl, in contrast to the diagnostic stated in <xref ref-type="bibr" rid="B76">Kobelt (1902)</xref> and <xref ref-type="bibr" rid="B24">Clench (1949)</xref> (Table <xref ref-type="table" rid="T2">2</xref>). It is not certain whether Heu<xref ref-type="bibr" rid="B32">de (1885)</xref>, <xref ref-type="bibr" rid="B76">Kobelt (1902)</xref> and <xref ref-type="bibr" rid="B24">Clench (1949)</xref> recognised the diagnostic characters of <italic><tp:taxon-name><tp:taxon-name-part taxon-name-part-type="genus" reg="Tylotoechus">Tylotoechus</tp:taxon-name-part></tp:taxon-name></italic> in the same fashion or not.</p><table-wrap id="T2" position="float" orientation="portrait"><label>Table 2.</label><caption><p>Diagnoses of the subgenera <italic><tp:taxon-name><tp:taxon-name-part taxon-name-part-type="genus" reg="Pupina">Pupina</tp:taxon-name-part></tp:taxon-name></italic> s. s. and <italic><tp:taxon-name><tp:taxon-name-part taxon-name-part-type="genus" reg="Tylotoechus">Tylotoechus</tp:taxon-name-part></tp:taxon-name></italic> from different authors.</p></caption><table id="TID0EVUHK" rules="all"><tbody><tr><th rowspan="1" colspan="1">Author and citation</th><th rowspan="1" colspan="1"><italic><tp:taxon-name><tp:taxon-name-part taxon-name-part-type="genus" reg="Pupina">Pupina</tp:taxon-name-part></tp:taxon-name></italic> Vignard, 1829 Type species: <italic><tp:taxon-name><tp:taxon-name-part taxon-name-part-type="genus" reg="Pupina">Pupina</tp:taxon-name-part><tp:taxon-name-part taxon-name-part-type="species" reg="keraudrenii">keraudrenii</tp:taxon-name-part></tp:taxon-name></italic> Vignard, 1829</th><th rowspan="1" colspan="1"><italic><tp:taxon-name><tp:taxon-name-part taxon-name-part-type="genus" reg="Tylotoechus">Tylotoechus</tp:taxon-name-part></tp:taxon-name></italic> Kobelt &amp; Möllendorff, 1897 Type species: <italic><tp:taxon-name><tp:taxon-name-part taxon-name-part-type="genus" reg="Pupina">P.</tp:taxon-name-part><tp:taxon-name-part taxon-name-part-type="species" reg="destructa">destructa</tp:taxon-name-part></tp:taxon-name></italic> Heude, 1885</th></tr><tr><td rowspan="3" colspan="1">P.M. Heude (Heu<xref ref-type="bibr" rid="B32">de 1885</xref>: pl. 24, fig. 15; <xref ref-type="bibr" rid="B68">Heude 1890</xref>: 130)</td><td rowspan="3" colspan="1">–</td><td rowspan="1" colspan="1">… interrupted peristome; columella cloven, right margin intact, parietal callus with tooth and slit.</td></tr><tr><td rowspan="1" colspan="1">… The aperture is rather that of <italic><tp:taxon-name><tp:taxon-name-part taxon-name-part-type="genus" reg="Pupina">Pupina</tp:taxon-name-part></tp:taxon-name></italic> than <italic><tp:taxon-name><tp:taxon-name-part taxon-name-part-type="genus" reg="Registoma">Registoma</tp:taxon-name-part></tp:taxon-name></italic>. The columellar fissure is that of the latter, while the fissure on the right edge is missing. The parietal callus does not reach the edge, remains inwards and is rather weak, while simulating the opening of the <italic><tp:taxon-name><tp:taxon-name-part taxon-name-part-type="genus" reg="Pupina">Pupina</tp:taxon-name-part></tp:taxon-name></italic>, Seems to belong to the same group as <italic><tp:taxon-name><tp:taxon-name-part taxon-name-part-type="genus" reg="Pupina">Pupina</tp:taxon-name-part><tp:taxon-name-part taxon-name-part-type="species" reg="japonica">japonica</tp:taxon-name-part></tp:taxon-name></italic> Martens.</td></tr><tr><td rowspan="1" colspan="1">(as of <italic><tp:taxon-name><tp:taxon-name-part taxon-name-part-type="genus" reg="Mesostoma">Mesostoma</tp:taxon-name-part></tp:taxon-name></italic> Heude, 1886, non <italic><tp:taxon-name><tp:taxon-name-part taxon-name-part-type="genus" reg="Mesostoma">Mesostoma</tp:taxon-name-part></tp:taxon-name></italic> Ehrenberg, 1835 [rhabdocoel flatworm])</td></tr><tr><td rowspan="1" colspan="1">W. Kobelt (<xref ref-type="bibr" rid="B76">Kobelt 1902</xref>: 302, 306, figs 70, 71)</td><td rowspan="1" colspan="1">Canal simple, formed by a tongue-like projecting callus on the apertural wall.</td><td rowspan="1" colspan="1">Upper canal formed by a tongue detached from the callus and the edge of the mouth.</td></tr><tr><td rowspan="2" colspan="1">W.J. Clench (<xref ref-type="bibr" rid="B24">Clench 1949</xref>: 31, 44, figs 17b, c, 18c, d)</td><td rowspan="2" colspan="1">Possessing a well-developed parietal tooth within margin of aperture; possessing a columellar notch cut parallel with face of aperture.</td><td rowspan="1" colspan="1">Possessing a well-developed parietal tooth extending outward and up onto body whorls; possessing a columellar notch.</td></tr><tr><td rowspan="1" colspan="1">The single character upon which the genus is based is only the extension of the parietal tooth outward and upward as a tongue-like process on the body whorl in <italic><tp:taxon-name><tp:taxon-name-part taxon-name-part-type="genus" reg="Tylotoechus">Tylotoechus</tp:taxon-name-part></tp:taxon-name></italic>, the parietal tooth remaining within the margin of the aperture in <italic><tp:taxon-name><tp:taxon-name-part taxon-name-part-type="genus" reg="Pupina">Pupina</tp:taxon-name-part></tp:taxon-name></italic>, s. s. Extremes in both cases are easily placed, but many species are exceedingly close to either of the two genera.</td></tr><tr><td rowspan="1" colspan="1">R. Egorov (<xref ref-type="bibr" rid="B39">Egorov 2013</xref>: 5–7, figs 3, 7)</td><td rowspan="1" colspan="1">Parietal canal simple, formed by tongue-shaped projecting callus, sometimes reduced. Parietal tooth differently developed.</td><td rowspan="1" colspan="1">Parietal canal formed by apertural margin and tongue-shaped projected in front process separated from callus.</td></tr></tbody></table></table-wrap><p><xref ref-type="bibr" rid="B24">Clench (1949)</xref> also established three new <italic><tp:taxon-name><tp:taxon-name-part taxon-name-part-type="genus" reg="Pupina">Pupina</tp:taxon-name-part></tp:taxon-name></italic>-related genera based on differences of columellar tooth from the Pacific Islands, namely <italic><tp:taxon-name><tp:taxon-name-part taxon-name-part-type="genus" reg="Pupinoa">Pupinoa</tp:taxon-name-part></tp:taxon-name></italic>, <italic><tp:taxon-name><tp:taxon-name-part taxon-name-part-type="genus" reg="Pupinesia">Pupinesia</tp:taxon-name-part></tp:taxon-name></italic>, and <italic><tp:taxon-name><tp:taxon-name-part taxon-name-part-type="genus" reg="Kanapa">Kanapa</tp:taxon-name-part></tp:taxon-name></italic>. The current elevation of <italic><tp:taxon-name><tp:taxon-name-part taxon-name-part-type="genus" reg="Tylotoechus">Tylotoechus</tp:taxon-name-part></tp:taxon-name></italic> and <italic><tp:taxon-name><tp:taxon-name-part taxon-name-part-type="genus" reg="Siphonostyla">Siphonostyla</tp:taxon-name-part></tp:taxon-name></italic> to generic level, and the treatment of <italic><tp:taxon-name><tp:taxon-name-part taxon-name-part-type="genus" reg="Pupinoa">Pupinoa</tp:taxon-name-part></tp:taxon-name></italic>, <italic><tp:taxon-name><tp:taxon-name-part taxon-name-part-type="genus" reg="Pupinesia">Pupinesia</tp:taxon-name-part></tp:taxon-name></italic>, and <italic><tp:taxon-name><tp:taxon-name-part taxon-name-part-type="genus" reg="Kanapa">Kanapa</tp:taxon-name-part></tp:taxon-name></italic> at subgeneric level (<xref ref-type="bibr" rid="B4">Bank 2017</xref>; <xref ref-type="bibr" rid="B94">MolluscaBase 2022</xref>) needs a further comprehensive revision, especially the examination of all type specimens of nominal taxa within each subgenus and the results from molecular phylogenetic analyses. As the validity of each subgenus within <italic><tp:taxon-name><tp:taxon-name-part taxon-name-part-type="genus" reg="Pupina">Pupina</tp:taxon-name-part></tp:taxon-name></italic> is still uncertain, this work adopts the genus <italic><tp:taxon-name><tp:taxon-name-part taxon-name-part-type="genus" reg="Pupina">Pupina</tp:taxon-name-part></tp:taxon-name></italic> in a wide sense, and does not apply the subgeneric classification or the elevation of those subgenera to the generic level.</p><p>Based on the distinction of shell teeth, canals (Figs <xref ref-type="fig" rid="F10">10</xref>, <xref ref-type="fig" rid="F18">18</xref>), and operculum (Fig. <xref ref-type="fig" rid="F19">19</xref>), the mainland Southeast Asian <italic><tp:taxon-name><tp:taxon-name-part taxon-name-part-type="genus" reg="Pupina">Pupina</tp:taxon-name-part></tp:taxon-name></italic> could be classified into three species groups, namely <italic><tp:taxon-name><tp:taxon-name-part taxon-name-part-type="genus" reg="Pupina">P.</tp:taxon-name-part><tp:taxon-name-part taxon-name-part-type="species" reg="artata">artata</tp:taxon-name-part></tp:taxon-name></italic> group, <italic><tp:taxon-name><tp:taxon-name-part taxon-name-part-type="genus" reg="Pupina">P.</tp:taxon-name-part><tp:taxon-name-part taxon-name-part-type="species" reg="arula">arula</tp:taxon-name-part></tp:taxon-name></italic> group, and <italic><tp:taxon-name><tp:taxon-name-part taxon-name-part-type="genus" reg="Pupina">P.</tp:taxon-name-part><tp:taxon-name-part taxon-name-part-type="species" reg="aureola">aureola</tp:taxon-name-part></tp:taxon-name></italic> group. These species groups, however, might not reflect DNA-based reciprocal monophyly.</p></tp:treatment-sec><tp:treatment-sec><!--Section generated to contain objects referenced in tp:taxon-treatment.--><fig id="F3" position="float" orientation="portrait"><object-id xmlns:xlink="http://www.w3.org/1999/xlink" content-type="doi" xlink:type="simple">10.3897/zookeys.1119.85400.figure3</object-id><object-id xmlns:xlink="http://www.w3.org/1999/xlink" content-type="arpha" xlink:type="simple">A226BD5B-F58D-5FDC-8770-D4C122BAA393</object-id><label>Figure 3.</label><caption><p>General shell morphology of <italic><tp:taxon-name><tp:taxon-name-part taxon-name-part-type="genus" reg="Pupina">Pupina</tp:taxon-name-part></tp:taxon-name></italic> and its terminology.</p></caption><graphic xmlns:xlink="http://www.w3.org/1999/xlink" xlink:href="zookeys-1119-001_article-85400__-g003.jpg" position="float" orientation="portrait" xlink:type="simple" id="oo_735364.jpg"><uri content-type="original_file" xlink:type="simple">https://binary.pensoft.net/fig/735364</uri></graphic></fig><fig id="F10" position="float" orientation="portrait"><object-id xmlns:xlink="http://www.w3.org/1999/xlink" content-type="doi" xlink:type="simple">10.3897/zookeys.1119.85400.figure10</object-id><object-id xmlns:xlink="http://www.w3.org/1999/xlink" content-type="arpha" xlink:type="simple">E8DAA072-423C-5CB4-BDA5-5420E50DB378</object-id><label>Figure 10.</label><caption><p>Umbilical, columellar and parietal views of <bold>A</bold><italic><tp:taxon-name><tp:taxon-name-part taxon-name-part-type="genus" reg="Pupinella">Pupinella</tp:taxon-name-part><tp:taxon-name-part taxon-name-part-type="species" reg="mansuyi">mansuyi</tp:taxon-name-part></tp:taxon-name></italic>, specimen <named-content xmlns:xlink="http://www.w3.org/1999/xlink" content-type="dwc:institutional_code" xlink:title="Chulalongkorn University Museum of Natural History" xlink:href="http://grbio.org/institution/chulalongkorn-university-museum-natural-history" xlink:type="simple">CUMZ</named-content> 12148 from Pha Chu, Nan <bold>B</bold><italic><tp:taxon-name><tp:taxon-name-part taxon-name-part-type="genus" reg="Pupina">Pupina</tp:taxon-name-part><tp:taxon-name-part taxon-name-part-type="species" reg="artata">artata</tp:taxon-name-part></tp:taxon-name></italic> from the <italic><tp:taxon-name><tp:taxon-name-part taxon-name-part-type="genus" reg="Pupina">Pupina</tp:taxon-name-part><tp:taxon-name-part taxon-name-part-type="species" reg="artata">artata</tp:taxon-name-part></tp:taxon-name></italic> species group, specimen <named-content xmlns:xlink="http://www.w3.org/1999/xlink" content-type="dwc:institutional_code" xlink:title="Chulalongkorn University Museum of Natural History" xlink:href="http://grbio.org/institution/chulalongkorn-university-museum-natural-history" xlink:type="simple">CUMZ</named-content> 12003 from Ban Ping Khong, Chiang Mai <bold>C</bold><italic><tp:taxon-name><tp:taxon-name-part taxon-name-part-type="genus" reg="Pupina">Pupina</tp:taxon-name-part><tp:taxon-name-part taxon-name-part-type="species" reg="godwinausteni">godwinausteni</tp:taxon-name-part></tp:taxon-name></italic> sp. nov. from the <italic><tp:taxon-name><tp:taxon-name-part taxon-name-part-type="genus" reg="Pupina">Pupina</tp:taxon-name-part><tp:taxon-name-part taxon-name-part-type="species" reg="arula">arula</tp:taxon-name-part></tp:taxon-name></italic> species group, holotype <named-content xmlns:xlink="http://www.w3.org/1999/xlink" content-type="dwc:institutional_code" xlink:title="Chulalongkorn University Museum of Natural History" xlink:href="http://grbio.org/institution/chulalongkorn-university-museum-natural-history" xlink:type="simple">CUMZ</named-content> 12090/1 <bold>D</bold><italic><tp:taxon-name><tp:taxon-name-part taxon-name-part-type="genus" reg="Pupina">Pupina</tp:taxon-name-part><tp:taxon-name-part taxon-name-part-type="species" reg="aureola">aureola</tp:taxon-name-part></tp:taxon-name></italic> from the <italic><tp:taxon-name><tp:taxon-name-part taxon-name-part-type="genus" reg="Pupina">Pupina</tp:taxon-name-part><tp:taxon-name-part taxon-name-part-type="species" reg="aureola">aureola</tp:taxon-name-part></tp:taxon-name></italic> species group, specimen <named-content xmlns:xlink="http://www.w3.org/1999/xlink" content-type="dwc:institutional_code" xlink:title="Chulalongkorn University Museum of Natural History" xlink:href="http://grbio.org/institution/chulalongkorn-university-museum-natural-history" xlink:type="simple">CUMZ</named-content> 12130 from Sra Morakot, Krabi.</p></caption><graphic xmlns:xlink="http://www.w3.org/1999/xlink" xlink:href="zookeys-1119-001_article-85400__-g010.jpg" position="float" orientation="portrait" xlink:type="simple" id="oo_735371.jpg"><uri content-type="original_file" xlink:type="simple">https://binary.pensoft.net/fig/735371</uri></graphic></fig><fig id="F17" position="float" orientation="portrait"><object-id xmlns:xlink="http://www.w3.org/1999/xlink" content-type="doi" xlink:type="simple">10.3897/zookeys.1119.85400.figure17</object-id><object-id xmlns:xlink="http://www.w3.org/1999/xlink" content-type="arpha" xlink:type="simple">492A226A-46F9-55B0-B62B-AE0500757B3E</object-id><label>Figure 17.</label><caption><p>Specimen of <italic><tp:taxon-name><tp:taxon-name-part taxon-name-part-type="genus" reg="Pupina">Pupina</tp:taxon-name-part><tp:taxon-name-part taxon-name-part-type="species" reg="destructa">destructa</tp:taxon-name-part></tp:taxon-name></italic>, the type species of <italic><tp:taxon-name><tp:taxon-name-part taxon-name-part-type="genus" reg="Tylotoechus">Tylotoechus</tp:taxon-name-part></tp:taxon-name></italic>, <named-content xmlns:xlink="http://www.w3.org/1999/xlink" content-type="dwc:institutional_code" xlink:title="Smithsonian Institution, National Museum of Natural History" xlink:href="http://grbio.org/institution/smithsonian-institution-national-museum-natural-history-0" xlink:type="simple">USNM</named-content> 472296. Photo: <named-content xmlns:xlink="http://www.w3.org/1999/xlink" content-type="dwc:institutional_code" xlink:title="Smithsonian Institution, National Museum of Natural History" xlink:href="http://grbio.org/institution/smithsonian-institution-national-museum-natural-history-0" xlink:type="simple">USNM</named-content>.</p></caption><graphic xmlns:xlink="http://www.w3.org/1999/xlink" xlink:href="zookeys-1119-001_article-85400__-g017.jpg" position="float" orientation="portrait" xlink:type="simple" id="oo_735378.jpg"><uri content-type="original_file" xlink:type="simple">https://binary.pensoft.net/fig/735378</uri></graphic></fig><fig id="F18" position="float" orientation="portrait"><object-id xmlns:xlink="http://www.w3.org/1999/xlink" content-type="doi" xlink:type="simple">10.3897/zookeys.1119.85400.figure18</object-id><object-id xmlns:xlink="http://www.w3.org/1999/xlink" content-type="arpha" xlink:type="simple">01E6983D-770F-5CF2-AB46-0732B058DBA5</object-id><label>Figure 18.</label><caption><p>External shell morphology of three mainland Southeast Asian <italic><tp:taxon-name><tp:taxon-name-part taxon-name-part-type="genus" reg="Pupina">Pupina</tp:taxon-name-part></tp:taxon-name></italic> species groups <bold>A</bold><italic><tp:taxon-name><tp:taxon-name-part taxon-name-part-type="genus" reg="Pupina">Pupina</tp:taxon-name-part><tp:taxon-name-part taxon-name-part-type="species" reg="artata">artata</tp:taxon-name-part></tp:taxon-name></italic> from the <italic><tp:taxon-name><tp:taxon-name-part taxon-name-part-type="genus" reg="Pupina">Pupina</tp:taxon-name-part><tp:taxon-name-part taxon-name-part-type="species" reg="artata">artata</tp:taxon-name-part></tp:taxon-name></italic> species group, <named-content xmlns:xlink="http://www.w3.org/1999/xlink" content-type="dwc:institutional_code" xlink:title="Chulalongkorn University Museum of Natural History" xlink:href="http://grbio.org/institution/chulalongkorn-university-museum-natural-history" xlink:type="simple">CUMZ</named-content> 12003 from Ban Ping Khong, Chiang Mai <bold>B</bold><italic><tp:taxon-name><tp:taxon-name-part taxon-name-part-type="genus" reg="Pupina">Pupina</tp:taxon-name-part><tp:taxon-name-part taxon-name-part-type="species" reg="peguensis">peguensis</tp:taxon-name-part></tp:taxon-name></italic> from the <italic><tp:taxon-name><tp:taxon-name-part taxon-name-part-type="genus" reg="Pupina">Pupina</tp:taxon-name-part><tp:taxon-name-part taxon-name-part-type="species" reg="arula">arula</tp:taxon-name-part></tp:taxon-name></italic> species group, <named-content xmlns:xlink="http://www.w3.org/1999/xlink" content-type="dwc:institutional_code" xlink:title="Chulalongkorn University Museum of Natural History" xlink:href="http://grbio.org/institution/chulalongkorn-university-museum-natural-history" xlink:type="simple">CUMZ</named-content> 12094 from Khao Tham Phra Temple, Chiang Rai <bold>C</bold><italic><tp:taxon-name><tp:taxon-name-part taxon-name-part-type="genus" reg="Pupina">Pupina</tp:taxon-name-part><tp:taxon-name-part taxon-name-part-type="species" reg="siamensis">siamensis</tp:taxon-name-part></tp:taxon-name></italic> from the <italic><tp:taxon-name><tp:taxon-name-part taxon-name-part-type="genus" reg="Pupina">Pupina</tp:taxon-name-part><tp:taxon-name-part taxon-name-part-type="species" reg="arula">arula</tp:taxon-name-part></tp:taxon-name></italic> species group, <named-content xmlns:xlink="http://www.w3.org/1999/xlink" content-type="dwc:institutional_code" xlink:title="Chulalongkorn University Museum of Natural History" xlink:href="http://grbio.org/institution/chulalongkorn-university-museum-natural-history" xlink:type="simple">CUMZ</named-content> 12052 from Sri Thong Cave, Sra Keo, and <bold>D</bold><italic><tp:taxon-name><tp:taxon-name-part taxon-name-part-type="genus" reg="Pupina">Pupina</tp:taxon-name-part><tp:taxon-name-part taxon-name-part-type="species" reg="tchehelensis">tchehelensis</tp:taxon-name-part></tp:taxon-name></italic> from the <italic><tp:taxon-name><tp:taxon-name-part taxon-name-part-type="genus" reg="Pupina">Pupina</tp:taxon-name-part><tp:taxon-name-part taxon-name-part-type="species" reg="aureola">aureola</tp:taxon-name-part></tp:taxon-name></italic> species group, <named-content xmlns:xlink="http://www.w3.org/1999/xlink" content-type="dwc:institutional_code" xlink:title="Chulalongkorn University Museum of Natural History" xlink:href="http://grbio.org/institution/chulalongkorn-university-museum-natural-history" xlink:type="simple">CUMZ</named-content> 12136 from limestone mountain, Phang Nga. Red frames focus on the parietal tooth and posterior canal; blue frames focus on the curvature of the apertural lip when observed from lateral view.</p></caption><graphic xmlns:xlink="http://www.w3.org/1999/xlink" xlink:href="zookeys-1119-001_article-85400__-g018.jpg" position="float" orientation="portrait" xlink:type="simple" id="oo_735379.jpg"><uri content-type="original_file" xlink:type="simple">https://binary.pensoft.net/fig/735379</uri></graphic></fig><fig id="F19" position="float" orientation="portrait"><object-id xmlns:xlink="http://www.w3.org/1999/xlink" content-type="doi" xlink:type="simple">10.3897/zookeys.1119.85400.figure19</object-id><object-id xmlns:xlink="http://www.w3.org/1999/xlink" content-type="arpha" xlink:type="simple">2543FB0F-54CD-5CF1-92F0-EC4C8EF104F3</object-id><label>Figure 19.</label><caption><p>Opercula of three mainland Southeast Asian <italic><tp:taxon-name><tp:taxon-name-part taxon-name-part-type="genus" reg="Pupina">Pupina</tp:taxon-name-part></tp:taxon-name></italic> species groups <bold>A</bold><italic><tp:taxon-name><tp:taxon-name-part taxon-name-part-type="genus" reg="Pupina">Pupina</tp:taxon-name-part><tp:taxon-name-part taxon-name-part-type="species" reg="bensoni">bensoni</tp:taxon-name-part></tp:taxon-name></italic> sp. nov. from the <italic><tp:taxon-name><tp:taxon-name-part taxon-name-part-type="genus" reg="Pupina">Pupina</tp:taxon-name-part><tp:taxon-name-part taxon-name-part-type="species" reg="artata">artata</tp:taxon-name-part></tp:taxon-name></italic> species group, specimen <named-content xmlns:xlink="http://www.w3.org/1999/xlink" content-type="dwc:institutional_code" xlink:title="Chulalongkorn University Museum of Natural History" xlink:href="http://grbio.org/institution/chulalongkorn-university-museum-natural-history" xlink:type="simple">CUMZ</named-content> 12047 <bold>B</bold><italic><tp:taxon-name><tp:taxon-name-part taxon-name-part-type="genus" reg="Pupina">Pupina</tp:taxon-name-part><tp:taxon-name-part taxon-name-part-type="species" reg="siamensis">siamensis</tp:taxon-name-part></tp:taxon-name></italic> from the <italic><tp:taxon-name><tp:taxon-name-part taxon-name-part-type="genus" reg="Pupina">Pupina</tp:taxon-name-part><tp:taxon-name-part taxon-name-part-type="species" reg="arula">arula</tp:taxon-name-part></tp:taxon-name></italic> species group, specimen <named-content xmlns:xlink="http://www.w3.org/1999/xlink" content-type="dwc:institutional_code" xlink:title="Chulalongkorn University Museum of Natural History" xlink:href="http://grbio.org/institution/chulalongkorn-university-museum-natural-history" xlink:type="simple">CUMZ</named-content> 12067, and <bold>C</bold><italic><tp:taxon-name><tp:taxon-name-part taxon-name-part-type="genus" reg="Pupina">Pupina</tp:taxon-name-part><tp:taxon-name-part taxon-name-part-type="species" reg="aureola">aureola</tp:taxon-name-part></tp:taxon-name></italic> from the <italic><tp:taxon-name><tp:taxon-name-part taxon-name-part-type="genus" reg="Pupina">Pupina</tp:taxon-name-part><tp:taxon-name-part taxon-name-part-type="species" reg="aureola">aureola</tp:taxon-name-part></tp:taxon-name></italic> species group, specimen <named-content xmlns:xlink="http://www.w3.org/1999/xlink" content-type="dwc:institutional_code" xlink:title="Chulalongkorn University Museum of Natural History" xlink:href="http://grbio.org/institution/chulalongkorn-university-museum-natural-history" xlink:type="simple">CUMZ</named-content> 12116. All not to scale.</p></caption><graphic xmlns:xlink="http://www.w3.org/1999/xlink" xlink:href="zookeys-1119-001_article-85400__-g019.jpg" position="float" orientation="portrait" xlink:type="simple" id="oo_735380.jpg"><uri content-type="original_file" xlink:type="simple">https://binary.pensoft.net/fig/735380</uri></graphic></fig></tp:treatment-sec><ref-list><ref id="B76"><mixed-citation xmlns:xlink="http://www.w3.org/1999/xlink" xlink:type="simple"><person-group><name name-style="western"><surname>Kobelt</surname><given-names>W</given-names></name></person-group> (<year>1902</year>) <source><tp:taxon-name><tp:taxon-name-part taxon-name-part-type="family">Cyclophoridae</tp:taxon-name-part></tp:taxon-name>. Das Tierreich. R.</source><publisher-name>Friedländer und Sohn</publisher-name>, <publisher-loc>Berlin</publisher-loc>, <size units="page">662 pp</size>.</mixed-citation></ref><ref id="B39"><mixed-citation xmlns:xlink="http://www.w3.org/1999/xlink" xlink:type="simple"><person-group><name name-style="western"><surname>Egorov</surname><given-names>R</given-names></name></person-group> (<year>2013</year>) A review of the genera of the terrestrial pectinibranch molluscs (synopsis mainly based on published data). <tp:taxon-name><tp:taxon-name-part taxon-name-part-type="order">Littoriniformes</tp:taxon-name-part></tp:taxon-name>: <tp:taxon-name><tp:taxon-name-part taxon-name-part-type="family">Liareidae</tp:taxon-name-part></tp:taxon-name>, <tp:taxon-name><tp:taxon-name-part taxon-name-part-type="family">Pupinidae</tp:taxon-name-part></tp:taxon-name>, <tp:taxon-name><tp:taxon-name-part taxon-name-part-type="family">Diplommatinidae</tp:taxon-name-part></tp:taxon-name>, <tp:taxon-name><tp:taxon-name-part taxon-name-part-type="family">Alycaeidae</tp:taxon-name-part></tp:taxon-name>, <tp:taxon-name><tp:taxon-name-part taxon-name-part-type="family">Cochlostomidae</tp:taxon-name-part></tp:taxon-name>. Treasure of Russian Shells Supplement 3 (Part 3): 1–62.</mixed-citation></ref><ref id="B149"><mixed-citation xmlns:xlink="http://www.w3.org/1999/xlink" xlink:type="simple"><person-group><name name-style="western"><surname>Stanisic</surname><given-names>J</given-names></name><name name-style="western"><surname>Shea</surname><given-names>M</given-names></name><name name-style="western"><surname>Potter</surname><given-names>D</given-names></name><name name-style="western"><surname>Griffiths</surname><given-names>O</given-names></name></person-group> (<year>2010</year>) <source>Australian land snails. Volume 1. A field guide to eastern Australian species.</source><publisher-name>Queensland Museum</publisher-name>, <publisher-loc>Brisbane</publisher-loc>, <size units="page">596 pp</size>.</mixed-citation></ref><ref id="B60"><mixed-citation xmlns:xlink="http://www.w3.org/1999/xlink" xlink:type="simple"><person-group><name name-style="western"><surname>Gude</surname><given-names>GK</given-names></name></person-group> (<year>1921</year>) <source>The Fauna of British India including Ceylon and Burma. <tp:taxon-name><tp:taxon-name-part taxon-name-part-type="phylum">Mollusca</tp:taxon-name-part></tp:taxon-name>–- III. Land Operculates.</source><publisher-name>Taylor and Francis</publisher-name>, <publisher-loc>London</publisher-loc>, <size units="page">386 pp</size>.</mixed-citation></ref><ref id="B32"><mixed-citation xmlns:xlink="http://www.w3.org/1999/xlink" xlink:type="simple"><person-group><name name-style="western"><surname>de</surname><given-names>Morgan J</given-names></name></person-group> (<year>1885</year>) <article-title>Mollusques terrestres &amp; fluviatiles du royaume de Pérak et des pays voisins (presqu`ile Malaise).</article-title><source>Bulletin de la Société Zoologique de France</source><volume>10</volume>: <fpage>353</fpage>–<lpage>428</lpage>. <ext-link xlink:type="simple" ext-link-type="doi" xlink:href="10.5962/bhl.part.14301">https://doi.org/10.5962/bhl.part.14301</ext-link></mixed-citation></ref><ref id="B68"><mixed-citation xmlns:xlink="http://www.w3.org/1999/xlink" xlink:type="simple">Heude PM (<year>1885, 1890</year>) Notes sur les mollusques terrestres de la vallée du Fleuve Bleu. Mémoires concernant l’Histoire naturelle de l’Empire chinois 1(3): 89–132. [pls. 22–32 [1885]; 1(4): 125–188, pls. 33–43 [1890]]</mixed-citation></ref><ref id="B24"><mixed-citation xmlns:xlink="http://www.w3.org/1999/xlink" xlink:type="simple"><person-group><name name-style="western"><surname>Clench</surname><given-names>WJ</given-names></name></person-group> (<year>1949</year>) <article-title><tp:taxon-name><tp:taxon-name-part taxon-name-part-type="family">Cyclophoridae</tp:taxon-name-part></tp:taxon-name> and <tp:taxon-name><tp:taxon-name-part taxon-name-part-type="family">Pupinidae</tp:taxon-name-part></tp:taxon-name> of Caroline, Fijian and Samoan Islands. Bernice P.</article-title><source>Bishop Museum Bulletin</source><volume>196</volume>: <fpage>1</fpage>–<lpage>52</lpage>.</mixed-citation></ref><ref id="B77"><mixed-citation xmlns:xlink="http://www.w3.org/1999/xlink" xlink:type="simple"><person-group><name name-style="western"><surname>Kobelt</surname><given-names>W</given-names></name><name name-style="western"><surname>von</surname><given-names>Möllendorff OF</given-names></name></person-group> (<year>1897</year>) Catalog der gegenwärtig lebend bekannten Pneumonopomen. Nachrichtsblatt der Deutschen Malakozoologischen Gesellschaft 29: 73–88, 105–120, 137–152.</mixed-citation></ref><ref id="B67"><mixed-citation xmlns:xlink="http://www.w3.org/1999/xlink" xlink:type="simple"><person-group><name name-style="western"><surname>Heude</surname><given-names>PM</given-names></name></person-group> (<year>1886</year>) <article-title>Diagnoses molluscorum novorum, in Sinis collectorum (1).</article-title><source>Journal de Conchyliologie</source><volume>34</volume>(<issue>3</issue>): <fpage>208</fpage>–<lpage>215</lpage>.</mixed-citation></ref><ref id="B4"><mixed-citation xmlns:xlink="http://www.w3.org/1999/xlink" xlink:type="simple"><person-group><name name-style="western"><surname>Bank</surname><given-names>RA</given-names></name></person-group> (<year>2017</year>) Classification of the Recent terrestrial <tp:taxon-name><tp:taxon-name-part taxon-name-part-type="class">Gastropoda</tp:taxon-name-part></tp:taxon-name> of the World. <ext-link ext-link-type="uri" xlink:href="https://molluscabase.org/aphia.php?p=sourceget&amp;id=278821" xlink:type="simple">https://molluscabase.org/aphia.php?p=sourceget&amp;id=278821</ext-link> [Accessed on 1 July 2022]</mixed-citation></ref><ref id="B94"><mixed-citation xmlns:xlink="http://www.w3.org/1999/xlink" xlink:type="simple">MolluscaBase (<year>2022</year>) MolluscaBase taxon details: <tp:taxon-name><tp:taxon-name-part taxon-name-part-type="family">Pupinidae</tp:taxon-name-part></tp:taxon-name> L. Pfeiffer, 1853. <ext-link ext-link-type="uri" xlink:href="https://molluscabase.org/aphia.php?p=taxdetails&amp;id=709516" xlink:type="simple">https://molluscabase.org/aphia.php?p=taxdetails&amp;id=709516</ext-link> [Accessed on 10 June 2022]</mixed-citation></ref></ref-list></tp:taxon-treatment>
