# Supplementary material for: ﻿Annotated checklist of the operculated land snails from Thailand (Mollusca, Gastropoda, Caenogastropoda): the family Pupinidae, with descriptions of several new species and subspecies, and notes on classification of Pupina Vignard, 1829 and Pupinella Gray, 1850 from mainland Southeast Asia
Source: Zookeys. 2022 Aug 25;1119:1–115. doi: 10.3897/zookeys.1119.85400 (PMC9848625; doi:10.3897/zookeys.1119.85400)
Supplement: XML Treatment for Pupina mouhoti [file zookeys.1119.85400-treatment42.xml]

<!DOCTYPE tp:taxon-treatment
  PUBLIC "-//TaxonX//DTD Taxonomic Treatment Publishing DTD v0 20100105//EN" "tax-treatment-NSO.dtd">
<tp:taxon-treatment xmlns:tp="http://www.plazi.org/taxpub"><tp:treatment-meta><kwd-group><label>Taxon classification</label><kwd>
                  <named-content content-type="kingdom">Animalia</named-content>
                </kwd><kwd>
                  <named-content content-type="order">Architaenioglossa</named-content>
                </kwd><kwd>
                  <named-content content-type="family">Pupinidae</named-content>
                </kwd></kwd-group><mixed-citation publication-type="journal"><person-group><name><surname>Jirapatrasilp</surname><given-names>Parin</given-names></name><name><surname>Sutcharit</surname><given-names>Chirasak</given-names></name><name><surname>Panha</surname><given-names>Somsak</given-names></name></person-group><article-title>﻿Annotated checklist of the operculated land snails from Thailand (<tp:taxon-name><tp:taxon-name-part taxon-name-part-type="phylum">Mollusca</tp:taxon-name-part></tp:taxon-name>, <tp:taxon-name><tp:taxon-name-part taxon-name-part-type="class">Gastropoda</tp:taxon-name-part></tp:taxon-name>, <tp:taxon-name><tp:taxon-name-part taxon-name-part-type="subclass">Caenogastropoda</tp:taxon-name-part></tp:taxon-name>): the family <tp:taxon-name><tp:taxon-name-part taxon-name-part-type="family">Pupinidae</tp:taxon-name-part></tp:taxon-name>, with descriptions of several new species and subspecies, and notes on classification of <italic><tp:taxon-name><tp:taxon-name-part taxon-name-part-type="genus" reg="Pupina">Pupina</tp:taxon-name-part></tp:taxon-name></italic> Vignard, 1829 and <italic><tp:taxon-name><tp:taxon-name-part taxon-name-part-type="genus" reg="Pupinella">Pupinella</tp:taxon-name-part></tp:taxon-name></italic> Gray, 1850 from mainland Southeast Asia</article-title><source>Zookeys</source><day>25</day><month>08</month><year>2022</year><volume>1119</volume><fpage>1</fpage><lpage>115</lpage><pub-id pub-id-type="doi">10.3897/zookeys.1119.85400</pub-id></mixed-citation></tp:treatment-meta><tp:nomenclature><label>﻿</label><tp:taxon-name>
                <object-id xmlns:xlink="http://www.w3.org/1999/xlink" content-type="arpha" xlink:type="simple">46C21D61-9061-5337-960C-F1F5A34F076F</object-id>
                <tp:taxon-name-part taxon-name-part-type="genus" reg="Pupina">Pupina</tp:taxon-name-part>
                <tp:taxon-name-part taxon-name-part-type="species" reg="mouhoti">mouhoti</tp:taxon-name-part>
              </tp:taxon-name><tp:taxon-authority>Pfeiffer, 1861</tp:taxon-authority><xref ref-type="fig" rid="F29">Figs 29C, D</xref><xref ref-type="fig" rid="F33">, 33E</xref><tp:nomenclature-citation-list><tp:nomenclature-citation><tp:taxon-name>
                    <tp:taxon-name-part taxon-name-part-type="genus" reg="Pupina">Pupina</tp:taxon-name-part>
                    <tp:taxon-name-part taxon-name-part-type="species" reg="mouhoti">mouhoti</tp:taxon-name-part>
                  </tp:taxon-name><comment>Pfeiffer, 1861: 196. Type locality: Camboja [Cambodia]. <xref ref-type="bibr" rid="B129">Pfeiffer 1863b</xref> [1862]: 278, pl. 36, fig. 7. Sowerby I 1866: <tp:taxon-name><tp:taxon-name-part taxon-name-part-type="family">Pupinidae</tp:taxon-name-part></tp:taxon-name>, pl. 3 (pl. 265), <tp:taxon-name><tp:taxon-name-part taxon-name-part-type="genus" reg="Pupina">Pupina</tp:taxon-name-part></tp:taxon-name>, fig. 16. <xref ref-type="bibr" rid="B187">von Martens 1867</xref>: 67, Siam (?). <xref ref-type="bibr" rid="B139">Reeve 1878</xref>: <tp:taxon-name><tp:taxon-name-part taxon-name-part-type="family">Pupinidae</tp:taxon-name-part></tp:taxon-name>, pl. 2, sp. 13. <xref ref-type="bibr" rid="B99">Morlet 1889</xref>: 152, Montson Kreang [possibly refers to Phum Ang Sang Kream, Kampong Speu Province, Cambodia], Battambang [Battambang Province, Cambodia], forêt de Srakéo (Siam) [Srakeo Province, Thailand]. <xref ref-type="bibr" rid="B41">Fischer 1891</xref>: 108. <xref ref-type="bibr" rid="B45">Fischer and Dautzenberg 1904</xref>: 431, Mont Souten à l’Ouest de Xieng-Mai, Laos occidental [Chiang Mai Province, Thailand]; Luang-Prabang [Luang Prabang Province, Laos]. <xref ref-type="bibr" rid="B142">Saurin 1953</xref>: 113, Pa Hia, Tran Ninh Province, Laos [probably refers to Ban Namthong, Longchaeng District, Xaisomboun Province, Laos]. <xref ref-type="bibr" rid="B44">Fischer 1973</xref>: 48.</comment></tp:nomenclature-citation><tp:nomenclature-citation><tp:taxon-name><tp:taxon-name-part taxon-name-part-type="genus" reg="Pupina">Pupina</tp:taxon-name-part> (<tp:taxon-name-part taxon-name-part-type="subgenus" reg="Tylotoechus">Tylotoechus</tp:taxon-name-part>) <tp:taxon-name-part taxon-name-part-type="species" reg="mouhoti">mouhoti</tp:taxon-name-part></tp:taxon-name><comment>—<xref ref-type="bibr" rid="B76">Kobelt 1902</xref>: 317. <xref ref-type="bibr" rid="B66">Hemmen and Hemmen 2001</xref>: 39.</comment></tp:nomenclature-citation></tp:nomenclature-citation-list></tp:nomenclature><tp:treatment-sec sec-type="type material" id="SECID0EEYBM"><title>Type material examined.</title><p><bold><italic>Possible syntypes</italic></bold><named-content xmlns:xlink="http://www.w3.org/1999/xlink" content-type="dwc:institutional_code" xlink:title="Natural History Museum, London" xlink:href="http://grbio.org/institution/natural-history-museum-london" xlink:type="simple">NHMUK</named-content> ex. Cuming coll. (3 shells; Figs <xref ref-type="fig" rid="F29">29C, D</xref>, <xref ref-type="fig" rid="F33">33E</xref>) from Cambodia.</p></tp:treatment-sec><tp:treatment-sec sec-type="diagnosis" id="SECID0E3YBM"><title>Diagnosis.</title><p>Shell ovate-fusiform; last whorl ca. 80% of shell height. Apertural lip slightly thickened and slightly expanded; apertural lip when observed from lateral view almost straight. Columellar tooth curved downward like an earlobe.</p></tp:treatment-sec><tp:treatment-sec sec-type="Differential diagnosis" id="SECID0EBZBM"><title>Differential diagnosis.</title><p><italic><tp:taxon-name><tp:taxon-name-part taxon-name-part-type="genus" reg="Pupina">Pupina</tp:taxon-name-part><tp:taxon-name-part taxon-name-part-type="species" reg="mouhoti">mouhoti</tp:taxon-name-part></tp:taxon-name></italic> is most similar to <italic><tp:taxon-name><tp:taxon-name-part taxon-name-part-type="genus" reg="Pupina">P.</tp:taxon-name-part><tp:taxon-name-part taxon-name-part-type="species" reg="siamensis">siamensis</tp:taxon-name-part></tp:taxon-name></italic> and <italic><tp:taxon-name><tp:taxon-name-part taxon-name-part-type="genus" reg="Pupina">P.</tp:taxon-name-part><tp:taxon-name-part taxon-name-part-type="species" reg="vescoi">vescoi</tp:taxon-name-part></tp:taxon-name></italic>, but different from <italic><tp:taxon-name><tp:taxon-name-part taxon-name-part-type="genus" reg="Pupina">P.</tp:taxon-name-part><tp:taxon-name-part taxon-name-part-type="species" reg="siamensis">siamensis</tp:taxon-name-part></tp:taxon-name></italic> by a more ovate-fusiform shell shape and a smaller parietal tooth, and differs from <italic><tp:taxon-name><tp:taxon-name-part taxon-name-part-type="genus" reg="Pupina">P.</tp:taxon-name-part><tp:taxon-name-part taxon-name-part-type="species" reg="vescoi">vescoi</tp:taxon-name-part></tp:taxon-name></italic> by a smaller shell, a shorter spire, a more distinct parietal tooth, and having a columellar tooth curved downward like an earlobe.</p></tp:treatment-sec><tp:treatment-sec sec-type="distribution" id="SECID0EA2BM"><title>Distribution.</title><p>Cambodia, Laos, and an uncertain record from Thailand (<xref ref-type="bibr" rid="B41">Fischer 1891</xref>; <xref ref-type="bibr" rid="B76">Kobelt 1902</xref>).</p></tp:treatment-sec><tp:treatment-sec sec-type="remarks" id="SECID0EO2BM"><title>Remarks.</title><p>No material of this species was found during this survey. The specimens from Srakeo Province mentioned in <xref ref-type="bibr" rid="B99">Morlet (1889)</xref> possibly belong to <italic><tp:taxon-name><tp:taxon-name-part taxon-name-part-type="genus" reg="Pupina">P.</tp:taxon-name-part><tp:taxon-name-part taxon-name-part-type="species" reg="siamensis">siamensis</tp:taxon-name-part></tp:taxon-name></italic>. In addition, some specimens mentioned in <xref ref-type="bibr" rid="B45">Fischer and Dautzenberg (1904)</xref> and <xref ref-type="bibr" rid="B142">Saurin (1953)</xref> possibly belong to <italic><tp:taxon-name><tp:taxon-name-part taxon-name-part-type="genus" reg="Pupina">P.</tp:taxon-name-part><tp:taxon-name-part taxon-name-part-type="species" reg="peguensis">peguensis</tp:taxon-name-part></tp:taxon-name></italic>.</p></tp:treatment-sec><tp:treatment-sec><!--Section generated to contain objects referenced in tp:taxon-treatment.--><fig id="F29" position="float" orientation="portrait"><object-id xmlns:xlink="http://www.w3.org/1999/xlink" content-type="doi" xlink:type="simple">10.3897/zookeys.1119.85400.figure29</object-id><object-id xmlns:xlink="http://www.w3.org/1999/xlink" content-type="arpha" xlink:type="simple">19815BCE-610B-52A6-8C79-CC483AB019DF</object-id><label>Figure 29.</label><caption><p>Shells of <italic><tp:taxon-name><tp:taxon-name-part taxon-name-part-type="genus" reg="Pupina">Pupina</tp:taxon-name-part><tp:taxon-name-part taxon-name-part-type="species" reg="arula">arula</tp:taxon-name-part></tp:taxon-name></italic> species group from mainland Southeast Asia <bold>A, B</bold><italic><tp:taxon-name><tp:taxon-name-part taxon-name-part-type="genus" reg="Pupina">Pupina</tp:taxon-name-part><tp:taxon-name-part taxon-name-part-type="species" reg="arula">arula</tp:taxon-name-part></tp:taxon-name></italic><bold>A</bold> syntype <named-content xmlns:xlink="http://www.w3.org/1999/xlink" content-type="dwc:institutional_code" xlink:title="Cambridge University Museum of Zoology, Cambridge" xlink:href="http://grbio.org/institution/cambridge-university" xlink:type="simple">UMZC</named-content> I.103025 and <bold>B</bold> specimen <named-content xmlns:xlink="http://www.w3.org/1999/xlink" content-type="dwc:institutional_code" xlink:title="Natural History Museum, London" xlink:href="http://grbio.org/institution/natural-history-museum-london" xlink:type="simple">NHMUK</named-content> 1888.12.4.109. <bold>C, D</bold><italic><tp:taxon-name><tp:taxon-name-part taxon-name-part-type="genus" reg="Pupina">Pupina</tp:taxon-name-part><tp:taxon-name-part taxon-name-part-type="species" reg="mouhoti">mouhoti</tp:taxon-name-part></tp:taxon-name></italic>, possible syntypes <named-content xmlns:xlink="http://www.w3.org/1999/xlink" content-type="dwc:institutional_code" xlink:title="Natural History Museum, London" xlink:href="http://grbio.org/institution/natural-history-museum-london" xlink:type="simple">NHMUK</named-content> ex. Cuming coll. <bold>E, F</bold><italic><tp:taxon-name><tp:taxon-name-part taxon-name-part-type="genus" reg="Pupina">Pupina</tp:taxon-name-part><tp:taxon-name-part taxon-name-part-type="species" reg="vescoi">vescoi</tp:taxon-name-part></tp:taxon-name></italic><bold>E</bold> syntype <named-content xmlns:xlink="http://www.w3.org/1999/xlink" content-type="dwc:institutional_code" xlink:title="Natural History Museum, London" xlink:href="http://grbio.org/institution/natural-history-museum-london" xlink:type="simple">NHMUK</named-content> 1893.2.4.767 and <bold>F</bold> specimen <named-content xmlns:xlink="http://www.w3.org/1999/xlink" content-type="dwc:institutional_code" xlink:title="Forschungsinstitut und Natur-Museum Senckenberg" xlink:href="http://grbio.org/institution/forschungsinstitut-und-natur-museum-senckenberg" xlink:type="simple">SMF</named-content> 109956/1 <bold>G</bold><italic><tp:taxon-name><tp:taxon-name-part taxon-name-part-type="genus" reg="Pupina">Pupina</tp:taxon-name-part><tp:taxon-name-part taxon-name-part-type="species" reg="perakensis">perakensis</tp:taxon-name-part></tp:taxon-name></italic>, lectotype <named-content xmlns:xlink="http://www.w3.org/1999/xlink" content-type="dwc:institutional_code" xlink:title="Forschungsinstitut und Natur-Museum Senckenberg" xlink:href="http://grbio.org/institution/forschungsinstitut-und-natur-museum-senckenberg" xlink:type="simple">SMF</named-content> 109969/1 <bold>H</bold><italic><tp:taxon-name><tp:taxon-name-part taxon-name-part-type="genus" reg="Pupina">Pupina</tp:taxon-name-part><tp:taxon-name-part taxon-name-part-type="species" reg="excisa">excisa</tp:taxon-name-part></tp:taxon-name></italic>, lectotype <named-content xmlns:xlink="http://www.w3.org/1999/xlink" content-type="dwc:institutional_code" xlink:title="Forschungsinstitut und Natur-Museum Senckenberg" xlink:href="http://grbio.org/institution/forschungsinstitut-und-natur-museum-senckenberg" xlink:type="simple">SMF</named-content> 110778/1 <bold>I–K</bold><italic><tp:taxon-name><tp:taxon-name-part taxon-name-part-type="genus" reg="Pupina">Pupina</tp:taxon-name-part><tp:taxon-name-part taxon-name-part-type="species" reg="exclamationis">exclamationis</tp:taxon-name-part></tp:taxon-name></italic><bold>I, J</bold> syntypes <named-content xmlns:xlink="http://www.w3.org/1999/xlink" content-type="dwc:institutional_code" xlink:title="Museum National d'Histoire Naturelle" xlink:href="http://grbio.org/institution/museum-national-dhistoire-naturelle-2" xlink:type="simple">MNHN</named-content>-IM-2000-35840 and <bold>K</bold> specimen <named-content xmlns:xlink="http://www.w3.org/1999/xlink" content-type="dwc:institutional_code" xlink:title="Natural History Museum, London" xlink:href="http://grbio.org/institution/natural-history-museum-london" xlink:type="simple">NHMUK</named-content> 1901.12.23.205 “forma minor”. Photo: J. Ablett, H. Taylor, NHM (<bold>A</bold>), A. Lardeur, P. Maestrati, <named-content xmlns:xlink="http://www.w3.org/1999/xlink" content-type="dwc:institutional_code" xlink:title="Museum National d'Histoire Naturelle" xlink:href="http://grbio.org/institution/museum-national-dhistoire-naturelle-2" xlink:type="simple">MNHN</named-content> (<bold>I, J</bold>).</p></caption><graphic xmlns:xlink="http://www.w3.org/1999/xlink" xlink:href="zookeys-1119-001_article-85400__-g029.jpg" position="float" orientation="portrait" xlink:type="simple" id="oo_735390.jpg"><uri content-type="original_file" xlink:type="simple">https://binary.pensoft.net/fig/735390</uri></graphic></fig><fig id="F33" position="float" orientation="portrait"><object-id xmlns:xlink="http://www.w3.org/1999/xlink" content-type="doi" xlink:type="simple">10.3897/zookeys.1119.85400.figure33</object-id><object-id xmlns:xlink="http://www.w3.org/1999/xlink" content-type="arpha" xlink:type="simple">EA8CCAE2-1D92-56A8-9253-D03649C57140</object-id><label>Figure 33.</label><caption><p><bold>A</bold><italic><tp:taxon-name><tp:taxon-name-part taxon-name-part-type="genus" reg="Pupina">Pupina</tp:taxon-name-part><tp:taxon-name-part taxon-name-part-type="species" reg="bilabiata">bilabiata</tp:taxon-name-part></tp:taxon-name></italic> sp. nov., specimen <named-content xmlns:xlink="http://www.w3.org/1999/xlink" content-type="dwc:institutional_code" xlink:title="Chulalongkorn University Museum of Natural History" xlink:href="http://grbio.org/institution/chulalongkorn-university-museum-natural-history" xlink:type="simple">CUMZ</named-content> 12086 from Na San Temple, Surat Thani <bold>B, C</bold><italic><tp:taxon-name><tp:taxon-name-part taxon-name-part-type="genus" reg="Pupina">Pupina</tp:taxon-name-part><tp:taxon-name-part taxon-name-part-type="species" reg="godwinausteni">godwinausteni</tp:taxon-name-part></tp:taxon-name></italic> sp. nov. <bold>B</bold> holotype <named-content xmlns:xlink="http://www.w3.org/1999/xlink" content-type="dwc:institutional_code" xlink:title="Chulalongkorn University Museum of Natural History" xlink:href="http://grbio.org/institution/chulalongkorn-university-museum-natural-history" xlink:type="simple">CUMZ</named-content> 12090/1 and <bold>C</bold> paratype <named-content xmlns:xlink="http://www.w3.org/1999/xlink" content-type="dwc:institutional_code" xlink:title="Chulalongkorn University Museum of Natural History" xlink:href="http://grbio.org/institution/chulalongkorn-university-museum-natural-history" xlink:type="simple">CUMZ</named-content> 12090/2 from Khao Wong Cave, Uthai Thani <bold>D</bold><italic><tp:taxon-name><tp:taxon-name-part taxon-name-part-type="genus" reg="Pupina">Pupina</tp:taxon-name-part><tp:taxon-name-part taxon-name-part-type="species" reg="arula">arula</tp:taxon-name-part></tp:taxon-name></italic>, syntype <named-content xmlns:xlink="http://www.w3.org/1999/xlink" content-type="dwc:institutional_code" xlink:title="Cambridge University Museum of Zoology, Cambridge" xlink:href="http://grbio.org/institution/cambridge-university" xlink:type="simple">UMZC</named-content> I.103025 “Ind” <bold>E</bold><italic><tp:taxon-name><tp:taxon-name-part taxon-name-part-type="genus" reg="Pupina">Pupina</tp:taxon-name-part><tp:taxon-name-part taxon-name-part-type="species" reg="mouhoti">mouhoti</tp:taxon-name-part></tp:taxon-name></italic>, possible syntype <named-content xmlns:xlink="http://www.w3.org/1999/xlink" content-type="dwc:institutional_code" xlink:title="Natural History Museum, London" xlink:href="http://grbio.org/institution/natural-history-museum-london" xlink:type="simple">NHMUK</named-content> ex. Cuming coll. from Camboja <bold>F</bold><italic><tp:taxon-name><tp:taxon-name-part taxon-name-part-type="genus" reg="Pupina">Pupina</tp:taxon-name-part><tp:taxon-name-part taxon-name-part-type="species" reg="vescoi">vescoi</tp:taxon-name-part></tp:taxon-name></italic>, syntype <named-content xmlns:xlink="http://www.w3.org/1999/xlink" content-type="dwc:institutional_code" xlink:title="Natural History Museum, London" xlink:href="http://grbio.org/institution/natural-history-museum-london" xlink:type="simple">NHMUK</named-content> 1893.2.4.767 from Cochin China. Photo: J. Ablett, H. Taylor, NHM (<bold>D</bold>).</p></caption><graphic xmlns:xlink="http://www.w3.org/1999/xlink" xlink:href="zookeys-1119-001_article-85400__-g033.jpg" position="float" orientation="portrait" xlink:type="simple" id="oo_735394.jpg"><uri content-type="original_file" xlink:type="simple">https://binary.pensoft.net/fig/735394</uri></graphic></fig></tp:treatment-sec><ref-list><ref id="B129"><mixed-citation xmlns:xlink="http://www.w3.org/1999/xlink" xlink:type="simple"><person-group><name name-style="western"><surname>Pfeiffer</surname><given-names>L</given-names></name></person-group> (<year>1863b</year>) <article-title>Descriptions of thirty-six new land shells from the collection of H. Cuming, Esq.</article-title><source>Proceedings of the Zoological Society of London</source><volume>30</volume> [<issue>1862</issue>]: <fpage>268</fpage>–<lpage>278</lpage>. [Published in parts, dates follow Duncan (1937)]</mixed-citation></ref><ref id="B187"><mixed-citation xmlns:xlink="http://www.w3.org/1999/xlink" xlink:type="simple"><person-group><name name-style="western"><surname>von Martens</surname><given-names>E</given-names></name></person-group> (<year>1867</year>) <source>Die Preussische Expedition nach Ost-Asien.</source><publisher-name>Verlag der Königlichen Geheimen Ober-Hofbuchdruckerei</publisher-name>, <publisher-loc>Berlin</publisher-loc>, <size units="page">477 pp</size>.</mixed-citation></ref><ref id="B139"><mixed-citation xmlns:xlink="http://www.w3.org/1999/xlink" xlink:type="simple"><person-group><name name-style="western"><surname>Reeve</surname><given-names>L</given-names></name></person-group> (<year>1878</year>) Conchologia Iconica: Illustrations of the shells of molluscous animals. Volume 20, Monograph of the genus <tp:taxon-name><tp:taxon-name-part taxon-name-part-type="family">Pupinidae</tp:taxon-name-part></tp:taxon-name>, pls 1–10. Lovell Reeve &amp; Co, London, [without pagination].</mixed-citation></ref><ref id="B99"><mixed-citation xmlns:xlink="http://www.w3.org/1999/xlink" xlink:type="simple"><person-group><name name-style="western"><surname>Morlet</surname><given-names>L</given-names></name></person-group> (<year>1889</year>) <article-title>Catalogue des Coquilles recueillies, par M. Pavie, dans le Cambodge et le Royaume de Siam, et description d`espèces nouvelles.</article-title><source>Journal de Conchyliologie</source><volume>37</volume>: <fpage>121</fpage>–<lpage>200</lpage>.</mixed-citation></ref><ref id="B41"><mixed-citation xmlns:xlink="http://www.w3.org/1999/xlink" xlink:type="simple"><person-group><name name-style="western"><surname>Fischer</surname><given-names>P</given-names></name></person-group> (<year>1891</year>) <source>Catalogue et distribution géographique des Mollusques terrestres, fluviatilies &amp; marins ďune partie de ľIndo-Chine (Siam, Laos, Cambodge, Cochinchine, Annam, Tonkin).</source><publisher-name>Imprimerie Dejussieu Père et Fils</publisher-name>, <publisher-loc>Autun</publisher-loc>, <size units="page">192 pp</size>. <ext-link xlink:type="simple" ext-link-type="doi" xlink:href="10.5962/bhl.title.14809">https://doi.org/10.5962/bhl.title.14809</ext-link></mixed-citation></ref><ref id="B45"><mixed-citation xmlns:xlink="http://www.w3.org/1999/xlink" xlink:type="simple"><person-group><name name-style="western"><surname>Fischer</surname><given-names>H</given-names></name><name name-style="western"><surname>Dautzenberg</surname><given-names>P</given-names></name></person-group> (<year>1904</year>) <article-title>Catalogue des mollusques terrestres et fluviatiles de ľIndo-Chine orientale cités jusqu’ à ce jour.</article-title> In: <person-group><name name-style="western"><surname>Leroux</surname><given-names>E</given-names></name></person-group> (<role>Ed.</role>) <issue-title>Mission Pavie Indo-Chine 1879–1895, Études diverses III Recherches sur l’histoire naturelle de l’Indo-Chine orientale.</issue-title><source>E. Leroux, Paris</source>, <fpage>390</fpage>–<lpage>450</lpage>.</mixed-citation></ref><ref id="B142"><mixed-citation xmlns:xlink="http://www.w3.org/1999/xlink" xlink:type="simple"><person-group><name name-style="western"><surname>Saurin</surname><given-names>E</given-names></name></person-group> (<year>1953</year>) <article-title>Coquilles nouvelles de ľIndochine.</article-title><source>Journal de Conchyliologie</source><volume>93</volume>: <fpage>113</fpage>–<lpage>120</lpage>.</mixed-citation></ref><ref id="B44"><mixed-citation xmlns:xlink="http://www.w3.org/1999/xlink" xlink:type="simple"><person-group><name name-style="western"><surname>Fischer</surname><given-names>PH</given-names></name></person-group> (<year>1973</year>) <article-title>Les mollusques testacés du Cambodge. Premier partie: Introduction et Gastéropodes Prosobranches.</article-title><source>Journal de Conchyliologie</source><volume>90</volume>: <fpage>40</fpage>–<lpage>64</lpage>.</mixed-citation></ref><ref id="B76"><mixed-citation xmlns:xlink="http://www.w3.org/1999/xlink" xlink:type="simple"><person-group><name name-style="western"><surname>Kobelt</surname><given-names>W</given-names></name></person-group> (<year>1902</year>) <source><tp:taxon-name><tp:taxon-name-part taxon-name-part-type="family">Cyclophoridae</tp:taxon-name-part></tp:taxon-name>. Das Tierreich. R.</source><publisher-name>Friedländer und Sohn</publisher-name>, <publisher-loc>Berlin</publisher-loc>, <size units="page">662 pp</size>.</mixed-citation></ref><ref id="B66"><mixed-citation xmlns:xlink="http://www.w3.org/1999/xlink" xlink:type="simple"><person-group><name name-style="western"><surname>Hemmen</surname><given-names>J</given-names></name><name name-style="western"><surname>Hemmen</surname><given-names>C</given-names></name></person-group> (<year>2001</year>) <article-title>Aktualisierte Liste der terrestrischen Gastropoden Thailands.</article-title><source>Schriften zur Malakozoologie</source><volume>18</volume>: <fpage>35</fpage>–<lpage>70</lpage>.</mixed-citation></ref></ref-list></tp:taxon-treatment>
