# Supplementary material for: ﻿Annotated checklist of the operculated land snails from Thailand (Mollusca, Gastropoda, Caenogastropoda): the family Pupinidae, with descriptions of several new species and subspecies, and notes on classification of Pupina Vignard, 1829 and Pupinella Gray, 1850 from mainland Southeast Asia
Source: Zookeys. 2022 Aug 25;1119:1–115. doi: 10.3897/zookeys.1119.85400 (PMC9848625; doi:10.3897/zookeys.1119.85400)
Supplement: XML Treatment for Pupina excisa [file zookeys.1119.85400-treatment46.xml]

<!DOCTYPE tp:taxon-treatment
  PUBLIC "-//TaxonX//DTD Taxonomic Treatment Publishing DTD v0 20100105//EN" "tax-treatment-NSO.dtd">
<tp:taxon-treatment xmlns:tp="http://www.plazi.org/taxpub"><tp:treatment-meta><kwd-group><label>Taxon classification</label><kwd>
                  <named-content content-type="kingdom">Animalia</named-content>
                </kwd><kwd>
                  <named-content content-type="order">Architaenioglossa</named-content>
                </kwd><kwd>
                  <named-content content-type="family">Pupinidae</named-content>
                </kwd></kwd-group><mixed-citation publication-type="journal"><person-group><name><surname>Jirapatrasilp</surname><given-names>Parin</given-names></name><name><surname>Sutcharit</surname><given-names>Chirasak</given-names></name><name><surname>Panha</surname><given-names>Somsak</given-names></name></person-group><article-title>﻿Annotated checklist of the operculated land snails from Thailand (<tp:taxon-name><tp:taxon-name-part taxon-name-part-type="phylum">Mollusca</tp:taxon-name-part></tp:taxon-name>, <tp:taxon-name><tp:taxon-name-part taxon-name-part-type="class">Gastropoda</tp:taxon-name-part></tp:taxon-name>, <tp:taxon-name><tp:taxon-name-part taxon-name-part-type="subclass">Caenogastropoda</tp:taxon-name-part></tp:taxon-name>): the family <tp:taxon-name><tp:taxon-name-part taxon-name-part-type="family">Pupinidae</tp:taxon-name-part></tp:taxon-name>, with descriptions of several new species and subspecies, and notes on classification of <italic><tp:taxon-name><tp:taxon-name-part taxon-name-part-type="genus" reg="Pupina">Pupina</tp:taxon-name-part></tp:taxon-name></italic> Vignard, 1829 and <italic><tp:taxon-name><tp:taxon-name-part taxon-name-part-type="genus" reg="Pupinella">Pupinella</tp:taxon-name-part></tp:taxon-name></italic> Gray, 1850 from mainland Southeast Asia</article-title><source>Zookeys</source><day>25</day><month>08</month><year>2022</year><volume>1119</volume><fpage>1</fpage><lpage>115</lpage><pub-id pub-id-type="doi">10.3897/zookeys.1119.85400</pub-id></mixed-citation></tp:treatment-meta><tp:nomenclature><label>﻿</label><tp:taxon-name>
                <object-id xmlns:xlink="http://www.w3.org/1999/xlink" content-type="arpha" xlink:type="simple">8900D545-59A1-5D06-8D7C-13B8E99736A2</object-id>
                <tp:taxon-name-part taxon-name-part-type="genus" reg="Pupina">Pupina</tp:taxon-name-part>
                <tp:taxon-name-part taxon-name-part-type="species" reg="excisa">excisa</tp:taxon-name-part>
              </tp:taxon-name><tp:taxon-authority>Möllendorff, 1902</tp:taxon-authority><xref ref-type="fig" rid="F29">Figs 29H</xref><xref ref-type="fig" rid="F34">, 34E</xref><tp:nomenclature-citation-list><tp:nomenclature-citation><tp:taxon-name><tp:taxon-name-part taxon-name-part-type="genus" reg="Pupina">Pupina</tp:taxon-name-part> (<tp:taxon-name-part taxon-name-part-type="subgenus" reg="Tylotoechus">Tylotoechus</tp:taxon-name-part>) <tp:taxon-name-part taxon-name-part-type="species" reg="excisa">excisa</tp:taxon-name-part></tp:taxon-name><comment>Möllendorff, 1902a: 143. Type locality: Kelantan [Malaysia]. <xref ref-type="bibr" rid="B82">Laidlaw 1928</xref>: 34. <xref ref-type="bibr" rid="B198">Zilch 1957</xref>: 45, pl. 2, fig. 18.</comment></tp:nomenclature-citation><tp:nomenclature-citation><tp:taxon-name>
                    <tp:taxon-name-part taxon-name-part-type="genus" reg="Pupina">Pupina</tp:taxon-name-part>
                    <tp:taxon-name-part taxon-name-part-type="species" reg="excisa">excisa</tp:taxon-name-part>
                  </tp:taxon-name><comment>—<xref ref-type="bibr" rid="B17">Chan 1998a</xref>: 4, Ipoh, Perak. <xref ref-type="bibr" rid="B18">Chan 1998b</xref>: 2. <xref ref-type="bibr" rid="B87">Maassen 2001</xref>: 41. <xref ref-type="bibr" rid="B8">BEDO 2017</xref>: 90.</comment></tp:nomenclature-citation></tp:nomenclature-citation-list></tp:nomenclature><tp:treatment-sec sec-type="type material" id="SECID0ETXCM"><title>Type material examined.</title><p><bold><italic>Lectotype</italic></bold><named-content xmlns:xlink="http://www.w3.org/1999/xlink" content-type="dwc:institutional_code" xlink:title="Forschungsinstitut und Natur-Museum Senckenberg" xlink:href="http://grbio.org/institution/forschungsinstitut-und-natur-museum-senckenberg" xlink:type="simple">SMF</named-content> 110778/1 (Figs <xref ref-type="fig" rid="F29">29H</xref>, <xref ref-type="fig" rid="F34">34E</xref>) from Kelantan.</p></tp:treatment-sec><tp:treatment-sec sec-type="diagnosis" id="SECID0ELYCM"><title>Diagnosis.</title><p>Shell ovate with higher spire; last whorl ca. three quarters of shell height. Apertural lip somewhat thickened but not expanded; apertural lip when observed from lateral view angled. Columellar tooth curved downward like an earlobe.</p></tp:treatment-sec><tp:treatment-sec sec-type="Differential diagnosis" id="SECID0EQYCM"><title>Differential diagnosis.</title><p><italic><tp:taxon-name><tp:taxon-name-part taxon-name-part-type="genus" reg="Pupina">Pupina</tp:taxon-name-part><tp:taxon-name-part taxon-name-part-type="species" reg="excisa">excisa</tp:taxon-name-part></tp:taxon-name></italic> can be distinguished from all other species in the <italic><tp:taxon-name><tp:taxon-name-part taxon-name-part-type="genus" reg="Pupina">P.</tp:taxon-name-part><tp:taxon-name-part taxon-name-part-type="species" reg="arula">arula</tp:taxon-name-part></tp:taxon-name></italic> species group from mainland Southeast Asia by an ovate shell shape with a higher spire, and an angled apertural lip when observed from lateral view. <italic><tp:taxon-name><tp:taxon-name-part taxon-name-part-type="genus" reg="Pupina">Pupina</tp:taxon-name-part><tp:taxon-name-part taxon-name-part-type="species" reg="excisa">excisa</tp:taxon-name-part></tp:taxon-name></italic> is different from <italic><tp:taxon-name><tp:taxon-name-part taxon-name-part-type="genus" reg="Pupina">P.</tp:taxon-name-part><tp:taxon-name-part taxon-name-part-type="species" reg="mouhoti">mouhoti</tp:taxon-name-part></tp:taxon-name></italic> in having a thicker, more prominent parietal tooth.</p></tp:treatment-sec><tp:treatment-sec sec-type="distribution" id="SECID0EE1CM"><title>Distribution.</title><p>Kelantan and Perak States, Malaysia (<xref ref-type="bibr" rid="B87">Maassen 2001</xref>).</p></tp:treatment-sec><tp:treatment-sec><!--Section generated to contain objects referenced in tp:taxon-treatment.--><fig id="F29" position="float" orientation="portrait"><object-id xmlns:xlink="http://www.w3.org/1999/xlink" content-type="doi" xlink:type="simple">10.3897/zookeys.1119.85400.figure29</object-id><object-id xmlns:xlink="http://www.w3.org/1999/xlink" content-type="arpha" xlink:type="simple">19815BCE-610B-52A6-8C79-CC483AB019DF</object-id><label>Figure 29.</label><caption><p>Shells of <italic><tp:taxon-name><tp:taxon-name-part taxon-name-part-type="genus" reg="Pupina">Pupina</tp:taxon-name-part><tp:taxon-name-part taxon-name-part-type="species" reg="arula">arula</tp:taxon-name-part></tp:taxon-name></italic> species group from mainland Southeast Asia <bold>A, B</bold><italic><tp:taxon-name><tp:taxon-name-part taxon-name-part-type="genus" reg="Pupina">Pupina</tp:taxon-name-part><tp:taxon-name-part taxon-name-part-type="species" reg="arula">arula</tp:taxon-name-part></tp:taxon-name></italic><bold>A</bold> syntype <named-content xmlns:xlink="http://www.w3.org/1999/xlink" content-type="dwc:institutional_code" xlink:title="Cambridge University Museum of Zoology, Cambridge" xlink:href="http://grbio.org/institution/cambridge-university" xlink:type="simple">UMZC</named-content> I.103025 and <bold>B</bold> specimen <named-content xmlns:xlink="http://www.w3.org/1999/xlink" content-type="dwc:institutional_code" xlink:title="Natural History Museum, London" xlink:href="http://grbio.org/institution/natural-history-museum-london" xlink:type="simple">NHMUK</named-content> 1888.12.4.109. <bold>C, D</bold><italic><tp:taxon-name><tp:taxon-name-part taxon-name-part-type="genus" reg="Pupina">Pupina</tp:taxon-name-part><tp:taxon-name-part taxon-name-part-type="species" reg="mouhoti">mouhoti</tp:taxon-name-part></tp:taxon-name></italic>, possible syntypes <named-content xmlns:xlink="http://www.w3.org/1999/xlink" content-type="dwc:institutional_code" xlink:title="Natural History Museum, London" xlink:href="http://grbio.org/institution/natural-history-museum-london" xlink:type="simple">NHMUK</named-content> ex. Cuming coll. <bold>E, F</bold><italic><tp:taxon-name><tp:taxon-name-part taxon-name-part-type="genus" reg="Pupina">Pupina</tp:taxon-name-part><tp:taxon-name-part taxon-name-part-type="species" reg="vescoi">vescoi</tp:taxon-name-part></tp:taxon-name></italic><bold>E</bold> syntype <named-content xmlns:xlink="http://www.w3.org/1999/xlink" content-type="dwc:institutional_code" xlink:title="Natural History Museum, London" xlink:href="http://grbio.org/institution/natural-history-museum-london" xlink:type="simple">NHMUK</named-content> 1893.2.4.767 and <bold>F</bold> specimen <named-content xmlns:xlink="http://www.w3.org/1999/xlink" content-type="dwc:institutional_code" xlink:title="Forschungsinstitut und Natur-Museum Senckenberg" xlink:href="http://grbio.org/institution/forschungsinstitut-und-natur-museum-senckenberg" xlink:type="simple">SMF</named-content> 109956/1 <bold>G</bold><italic><tp:taxon-name><tp:taxon-name-part taxon-name-part-type="genus" reg="Pupina">Pupina</tp:taxon-name-part><tp:taxon-name-part taxon-name-part-type="species" reg="perakensis">perakensis</tp:taxon-name-part></tp:taxon-name></italic>, lectotype <named-content xmlns:xlink="http://www.w3.org/1999/xlink" content-type="dwc:institutional_code" xlink:title="Forschungsinstitut und Natur-Museum Senckenberg" xlink:href="http://grbio.org/institution/forschungsinstitut-und-natur-museum-senckenberg" xlink:type="simple">SMF</named-content> 109969/1 <bold>H</bold><italic><tp:taxon-name><tp:taxon-name-part taxon-name-part-type="genus" reg="Pupina">Pupina</tp:taxon-name-part><tp:taxon-name-part taxon-name-part-type="species" reg="excisa">excisa</tp:taxon-name-part></tp:taxon-name></italic>, lectotype <named-content xmlns:xlink="http://www.w3.org/1999/xlink" content-type="dwc:institutional_code" xlink:title="Forschungsinstitut und Natur-Museum Senckenberg" xlink:href="http://grbio.org/institution/forschungsinstitut-und-natur-museum-senckenberg" xlink:type="simple">SMF</named-content> 110778/1 <bold>I–K</bold><italic><tp:taxon-name><tp:taxon-name-part taxon-name-part-type="genus" reg="Pupina">Pupina</tp:taxon-name-part><tp:taxon-name-part taxon-name-part-type="species" reg="exclamationis">exclamationis</tp:taxon-name-part></tp:taxon-name></italic><bold>I, J</bold> syntypes <named-content xmlns:xlink="http://www.w3.org/1999/xlink" content-type="dwc:institutional_code" xlink:title="Museum National d'Histoire Naturelle" xlink:href="http://grbio.org/institution/museum-national-dhistoire-naturelle-2" xlink:type="simple">MNHN</named-content>-IM-2000-35840 and <bold>K</bold> specimen <named-content xmlns:xlink="http://www.w3.org/1999/xlink" content-type="dwc:institutional_code" xlink:title="Natural History Museum, London" xlink:href="http://grbio.org/institution/natural-history-museum-london" xlink:type="simple">NHMUK</named-content> 1901.12.23.205 “forma minor”. Photo: J. Ablett, H. Taylor, NHM (<bold>A</bold>), A. Lardeur, P. Maestrati, <named-content xmlns:xlink="http://www.w3.org/1999/xlink" content-type="dwc:institutional_code" xlink:title="Museum National d'Histoire Naturelle" xlink:href="http://grbio.org/institution/museum-national-dhistoire-naturelle-2" xlink:type="simple">MNHN</named-content> (<bold>I, J</bold>).</p></caption><graphic xmlns:xlink="http://www.w3.org/1999/xlink" xlink:href="zookeys-1119-001_article-85400__-g029.jpg" position="float" orientation="portrait" xlink:type="simple" id="oo_735390.jpg"><uri content-type="original_file" xlink:type="simple">https://binary.pensoft.net/fig/735390</uri></graphic></fig><fig id="F34" position="float" orientation="portrait"><object-id xmlns:xlink="http://www.w3.org/1999/xlink" content-type="doi" xlink:type="simple">10.3897/zookeys.1119.85400.figure34</object-id><object-id xmlns:xlink="http://www.w3.org/1999/xlink" content-type="arpha" xlink:type="simple">CBB4DF53-B902-51F1-8A07-71821BC42E16</object-id><label>Figure 34.</label><caption><p><bold>A</bold><italic><tp:taxon-name><tp:taxon-name-part taxon-name-part-type="genus" reg="Pupina">Pupina</tp:taxon-name-part><tp:taxon-name-part taxon-name-part-type="species" reg="vescoi">vescoi</tp:taxon-name-part></tp:taxon-name></italic>, specimen <named-content xmlns:xlink="http://www.w3.org/1999/xlink" content-type="dwc:institutional_code" xlink:title="Forschungsinstitut und Natur-Museum Senckenberg" xlink:href="http://grbio.org/institution/forschungsinstitut-und-natur-museum-senckenberg" xlink:type="simple">SMF</named-content> 109956/1 from Cochin China <bold>B, C</bold><italic><tp:taxon-name><tp:taxon-name-part taxon-name-part-type="genus" reg="Pupina">Pupina</tp:taxon-name-part><tp:taxon-name-part taxon-name-part-type="species" reg="exclamationis">exclamationis</tp:taxon-name-part></tp:taxon-name></italic><bold>B</bold> syntype <named-content xmlns:xlink="http://www.w3.org/1999/xlink" content-type="dwc:institutional_code" xlink:title="Museum National d'Histoire Naturelle" xlink:href="http://grbio.org/institution/museum-national-dhistoire-naturelle-2" xlink:type="simple">MNHN</named-content>-IM-2000-35840 from Tonkin and <bold>C</bold> specimen <named-content xmlns:xlink="http://www.w3.org/1999/xlink" content-type="dwc:institutional_code" xlink:title="Natural History Museum, London" xlink:href="http://grbio.org/institution/natural-history-museum-london" xlink:type="simple">NHMUK</named-content> 1901.12.23.205 “forma minor” from Than-Moi, Tonkin <bold>D</bold><italic><tp:taxon-name><tp:taxon-name-part taxon-name-part-type="genus" reg="Pupina">Pupina</tp:taxon-name-part><tp:taxon-name-part taxon-name-part-type="species" reg="perakensis">perakensis</tp:taxon-name-part></tp:taxon-name></italic>, lectotype <named-content xmlns:xlink="http://www.w3.org/1999/xlink" content-type="dwc:institutional_code" xlink:title="Forschungsinstitut und Natur-Museum Senckenberg" xlink:href="http://grbio.org/institution/forschungsinstitut-und-natur-museum-senckenberg" xlink:type="simple">SMF</named-content> 109969/1 from Bukit Pondong, Perak <bold>E</bold><italic><tp:taxon-name><tp:taxon-name-part taxon-name-part-type="genus" reg="Pupina">Pupina</tp:taxon-name-part><tp:taxon-name-part taxon-name-part-type="species" reg="excisa">excisa</tp:taxon-name-part></tp:taxon-name></italic>, lectotype <named-content xmlns:xlink="http://www.w3.org/1999/xlink" content-type="dwc:institutional_code" xlink:title="Forschungsinstitut und Natur-Museum Senckenberg" xlink:href="http://grbio.org/institution/forschungsinstitut-und-natur-museum-senckenberg" xlink:type="simple">SMF</named-content> 110778/1 from Kelantan <bold>F</bold><italic><tp:taxon-name><tp:taxon-name-part taxon-name-part-type="genus" reg="Pupina">Pupina</tp:taxon-name-part><tp:taxon-name-part taxon-name-part-type="species" reg="aureola">aureola</tp:taxon-name-part></tp:taxon-name></italic>, possible syntype <named-content xmlns:xlink="http://www.w3.org/1999/xlink" content-type="dwc:institutional_code" xlink:title="Natural History Museum, London" xlink:href="http://grbio.org/institution/natural-history-museum-london" xlink:type="simple">NHMUK</named-content> 1988.12.4.101 from Pinang. Photo: P. Maestrati, <named-content xmlns:xlink="http://www.w3.org/1999/xlink" content-type="dwc:institutional_code" xlink:title="Museum National d'Histoire Naturelle" xlink:href="http://grbio.org/institution/museum-national-dhistoire-naturelle-2" xlink:type="simple">MNHN</named-content> (<bold>B</bold>).</p></caption><graphic xmlns:xlink="http://www.w3.org/1999/xlink" xlink:href="zookeys-1119-001_article-85400__-g034.jpg" position="float" orientation="portrait" xlink:type="simple" id="oo_735395.jpg"><uri content-type="original_file" xlink:type="simple">https://binary.pensoft.net/fig/735395</uri></graphic></fig></tp:treatment-sec><ref-list><ref id="B82"><mixed-citation xmlns:xlink="http://www.w3.org/1999/xlink" xlink:type="simple"><person-group><name name-style="western"><surname>Laidlaw</surname><given-names>FF</given-names></name></person-group> (<year>1928</year>) <article-title>A list of the land and fresh-water <tp:taxon-name><tp:taxon-name-part taxon-name-part-type="phylum">mollusca</tp:taxon-name-part></tp:taxon-name> of the Malay Peninsula with notes.</article-title><source>Journal of the Malaysian Branch of the Royal Asiatic Society</source><volume>6</volume>: <fpage>25</fpage>–<lpage>37</lpage>.</mixed-citation></ref><ref id="B198"><mixed-citation xmlns:xlink="http://www.w3.org/1999/xlink" xlink:type="simple"><person-group><name name-style="western"><surname>Zilch</surname><given-names>A</given-names></name></person-group> (<year>1957</year>) <article-title>Die Typen und Typoide des Natur-Museums Senckenberg, 19: <tp:taxon-name><tp:taxon-name-part taxon-name-part-type="phylum">Mollusca</tp:taxon-name-part></tp:taxon-name>, <tp:taxon-name><tp:taxon-name-part taxon-name-part-type="family">Cyclophoridae</tp:taxon-name-part></tp:taxon-name>, <tp:taxon-name><tp:taxon-name-part taxon-name-part-type="subfamily">Pupininae</tp:taxon-name-part></tp:taxon-name>.</article-title><source>Archiv für Molluskenkunde</source><volume>86</volume>: <fpage>41</fpage>–<lpage>56</lpage>.</mixed-citation></ref><ref id="B17"><mixed-citation xmlns:xlink="http://www.w3.org/1999/xlink" xlink:type="simple"><person-group><name name-style="western"><surname>Chan</surname><given-names>S-Y</given-names></name></person-group> (<year>1998a</year>) <article-title>A brief collecting trip to Perak, West Malaysia, part one.</article-title><source>The <tp:taxon-name><tp:taxon-name-part taxon-name-part-type="genus">Papustyla</tp:taxon-name-part></tp:taxon-name></source><volume>12</volume>: <fpage>4</fpage>–<lpage>5</lpage>.</mixed-citation></ref><ref id="B18"><mixed-citation xmlns:xlink="http://www.w3.org/1999/xlink" xlink:type="simple"><person-group><name name-style="western"><surname>Chan</surname><given-names>S-Y</given-names></name></person-group> (<year>1998b</year>) <article-title>A brief collecting trip to Perak, West Malaysia, part two.</article-title><source>The <tp:taxon-name><tp:taxon-name-part taxon-name-part-type="genus">Papustyla</tp:taxon-name-part></tp:taxon-name></source><volume>12</volume>: <fpage>1</fpage>–<lpage>2</lpage>.</mixed-citation></ref><ref id="B87"><mixed-citation xmlns:xlink="http://www.w3.org/1999/xlink" xlink:type="simple"><person-group><name name-style="western"><surname>Maassen</surname><given-names>WJM</given-names></name></person-group> (<year>2001</year>) A preliminary checklist of the non-marine molluscs of West-Malaysia, A handlist. De Kreukel (Supplement): 1–155.</mixed-citation></ref><ref id="B8"><mixed-citation xmlns:xlink="http://www.w3.org/1999/xlink" xlink:type="simple">BEDO (<year>2017</year>) <source>Land Snails: Checklist of Molluscan Biodiversity in Thailand.</source><publisher-name>BEDO</publisher-name>, <publisher-loc>Bangkok</publisher-loc>, <size units="page">300 pp</size>. [in Thai]</mixed-citation></ref></ref-list></tp:taxon-treatment>
