# Supplementary material for: ﻿Annotated checklist of the operculated land snails from Thailand (Mollusca, Gastropoda, Caenogastropoda): the family Pupinidae, with descriptions of several new species and subspecies, and notes on classification of Pupina Vignard, 1829 and Pupinella Gray, 1850 from mainland Southeast Asia
Source: Zookeys. 2022 Aug 25;1119:1–115. doi: 10.3897/zookeys.1119.85400 (PMC9848625; doi:10.3897/zookeys.1119.85400)
Supplement: XML Treatment for Pupina tchehelensis [file zookeys.1119.85400-treatment49.xml]

<!DOCTYPE tp:taxon-treatment
  PUBLIC "-//TaxonX//DTD Taxonomic Treatment Publishing DTD v0 20100105//EN" "tax-treatment-NSO.dtd">
<tp:taxon-treatment xmlns:tp="http://www.plazi.org/taxpub"><tp:treatment-meta><kwd-group><label>Taxon classification</label><kwd>
                  <named-content content-type="kingdom">Animalia</named-content>
                </kwd><kwd>
                  <named-content content-type="order">Architaenioglossa</named-content>
                </kwd><kwd>
                  <named-content content-type="family">Pupinidae</named-content>
                </kwd></kwd-group><mixed-citation publication-type="journal"><person-group><name><surname>Jirapatrasilp</surname><given-names>Parin</given-names></name><name><surname>Sutcharit</surname><given-names>Chirasak</given-names></name><name><surname>Panha</surname><given-names>Somsak</given-names></name></person-group><article-title>﻿Annotated checklist of the operculated land snails from Thailand (<tp:taxon-name><tp:taxon-name-part taxon-name-part-type="phylum">Mollusca</tp:taxon-name-part></tp:taxon-name>, <tp:taxon-name><tp:taxon-name-part taxon-name-part-type="class">Gastropoda</tp:taxon-name-part></tp:taxon-name>, <tp:taxon-name><tp:taxon-name-part taxon-name-part-type="subclass">Caenogastropoda</tp:taxon-name-part></tp:taxon-name>): the family <tp:taxon-name><tp:taxon-name-part taxon-name-part-type="family">Pupinidae</tp:taxon-name-part></tp:taxon-name>, with descriptions of several new species and subspecies, and notes on classification of <italic><tp:taxon-name><tp:taxon-name-part taxon-name-part-type="genus" reg="Pupina">Pupina</tp:taxon-name-part></tp:taxon-name></italic> Vignard, 1829 and <italic><tp:taxon-name><tp:taxon-name-part taxon-name-part-type="genus" reg="Pupinella">Pupinella</tp:taxon-name-part></tp:taxon-name></italic> Gray, 1850 from mainland Southeast Asia</article-title><source>Zookeys</source><day>25</day><month>08</month><year>2022</year><volume>1119</volume><fpage>1</fpage><lpage>115</lpage><pub-id pub-id-type="doi">10.3897/zookeys.1119.85400</pub-id></mixed-citation></tp:treatment-meta><tp:nomenclature><label>﻿</label><tp:taxon-name>
                <object-id xmlns:xlink="http://www.w3.org/1999/xlink" content-type="arpha" xlink:type="simple">E7087A8F-77A4-506B-91AC-E427407680A8</object-id>
                <tp:taxon-name-part taxon-name-part-type="genus" reg="Pupina">Pupina</tp:taxon-name-part>
                <tp:taxon-name-part taxon-name-part-type="species" reg="tchehelensis">tchehelensis</tp:taxon-name-part>
              </tp:taxon-name><tp:taxon-authority>Morgan, 1885</tp:taxon-authority><xref ref-type="fig" rid="F18">Figs 18D</xref><xref ref-type="fig" rid="F37">, 37A–C</xref><xref ref-type="fig" rid="F39">, 39C, D</xref><tp:nomenclature-citation-list><tp:nomenclature-citation><tp:taxon-name>
                    <tp:taxon-name-part taxon-name-part-type="genus" reg="Pupina">Pupina</tp:taxon-name-part>
                    <tp:taxon-name-part taxon-name-part-type="species" reg="tchehelensis">tchehelensis</tp:taxon-name-part>
                  </tp:taxon-name><comment>Morgan, 1885: 414, 415, pl. 7, fig. 4. Type locality: mont Tchéhèl [possibly the hill in the vicinity of Ipoh, Perak, Malaysia]. <xref ref-type="bibr" rid="B191">von Möllendorff 1891</xref>: 346, Bukit Pondong. <xref ref-type="bibr" rid="B87">Maassen 2001</xref>: 41. <xref ref-type="bibr" rid="B8">BEDO 2017</xref>: 94.</comment></tp:nomenclature-citation><tp:nomenclature-citation><tp:taxon-name>
                    <tp:taxon-name-part taxon-name-part-type="genus" reg="Pupina">Pupina</tp:taxon-name-part>
                    <tp:taxon-name-part taxon-name-part-type="species" reg="artata">artata</tp:taxon-name-part>
                  </tp:taxon-name><comment>[non Benson]— <xref ref-type="bibr" rid="B190">von Möllendorff 1887</xref> [1886]: 314. <xref ref-type="bibr" rid="B191">von Möllendorff 1891</xref>: 345, 346.</comment></tp:nomenclature-citation><tp:nomenclature-citation><tp:taxon-name><tp:taxon-name-part taxon-name-part-type="genus" reg="Pupina">Pupina</tp:taxon-name-part> (<tp:taxon-name-part taxon-name-part-type="subgenus" reg="Tylotoechus">Tylotoechus</tp:taxon-name-part>) <tp:taxon-name-part taxon-name-part-type="species" reg="tchehelensis">tchehelensis</tp:taxon-name-part></tp:taxon-name><comment>—<xref ref-type="bibr" rid="B76">Kobelt 1902</xref>: 323. <xref ref-type="bibr" rid="B82">Laidlaw 1928</xref>: 34.</comment></tp:nomenclature-citation><tp:nomenclature-citation><tp:taxon-name>
                    <tp:taxon-name-part taxon-name-part-type="genus" reg="Pupina">Pupina</tp:taxon-name-part>
                    <tp:taxon-name-part taxon-name-part-type="species" reg="tchechelensis">tchechelensis</tp:taxon-name-part>
                  </tp:taxon-name><comment>[sic]— <xref ref-type="bibr" rid="B180">van Benthem Jutting 1949</xref>: 57, Sungei Siput, Perak.</comment></tp:nomenclature-citation></tp:nomenclature-citation-list></tp:nomenclature><tp:treatment-sec sec-type="material" id="SECID0EFYDM"><title>Material examined.</title><p><named-content xmlns:xlink="http://www.w3.org/1999/xlink" content-type="dwc:institutional_code" xlink:title="Forschungsinstitut und Natur-Museum Senckenberg" xlink:href="http://grbio.org/institution/forschungsinstitut-und-natur-museum-senckenberg" xlink:type="simple">SMF</named-content> 109947/6 (6 shells; Figs <xref ref-type="fig" rid="F37">37A</xref>, <xref ref-type="fig" rid="F39">39C</xref>) from Bukit Pondong, Perak. <named-content xmlns:xlink="http://www.w3.org/1999/xlink" content-type="dwc:institutional_code" xlink:title="Chulalongkorn University Museum of Natural History" xlink:href="http://grbio.org/institution/chulalongkorn-university-museum-natural-history" xlink:type="simple">CUMZ</named-content> 12135 (1 shell; Fig. <xref ref-type="fig" rid="F37">37B</xref>) from Tham Suea Temple, Mueang Krabi District, Krabi Province, 6 Oct. 2006. <named-content xmlns:xlink="http://www.w3.org/1999/xlink" content-type="dwc:institutional_code" xlink:title="Chulalongkorn University Museum of Natural History" xlink:href="http://grbio.org/institution/chulalongkorn-university-museum-natural-history" xlink:type="simple">CUMZ</named-content> 12136 (7 shells; Figs <xref ref-type="fig" rid="F18">18D</xref>, <xref ref-type="fig" rid="F37">37C</xref>, <xref ref-type="fig" rid="F39">39D</xref>) from limestone mountain, Phang Nga Province, 1 May 1999.</p></tp:treatment-sec><tp:treatment-sec sec-type="diagnosis" id="SECID0ESZDM"><title>Diagnosis.</title><p>Shell ovate; last whorl ca. 70–75% of shell height. Apertural lip slightly thickened but not expanded. Parietal tooth sharp, tooth-like, thickened; columellar tooth fin-shaped, slightly thickened, located next to slit-like anterior canal. Posterior canal gradually widening like a keyhole.</p></tp:treatment-sec><tp:treatment-sec sec-type="Differential diagnosis" id="SECID0EXZDM"><title>Differential diagnosis.</title><p><italic><tp:taxon-name><tp:taxon-name-part taxon-name-part-type="genus" reg="Pupina">Pupina</tp:taxon-name-part><tp:taxon-name-part taxon-name-part-type="species" reg="tchehelensis">tchehelensis</tp:taxon-name-part></tp:taxon-name></italic> is most similar to <italic><tp:taxon-name><tp:taxon-name-part taxon-name-part-type="genus" reg="Pupina">P.</tp:taxon-name-part><tp:taxon-name-part taxon-name-part-type="species" reg="lowi">lowi</tp:taxon-name-part></tp:taxon-name></italic> and <italic><tp:taxon-name><tp:taxon-name-part taxon-name-part-type="genus" reg="Pupina">P.</tp:taxon-name-part><tp:taxon-name-part taxon-name-part-type="species" reg="brachysoma">brachysoma</tp:taxon-name-part></tp:taxon-name></italic> in having a sharp, tooth-like, thickened parietal tooth, a fin-shaped, thickened, columellar tooth that is located next to a slit-like anterior canal, and a posterior canal that is gradually widening. However, <italic><tp:taxon-name><tp:taxon-name-part taxon-name-part-type="genus" reg="Pupina">P.</tp:taxon-name-part><tp:taxon-name-part taxon-name-part-type="species" reg="tchehelensis">tchehelensis</tp:taxon-name-part></tp:taxon-name></italic> is different from <italic><tp:taxon-name><tp:taxon-name-part taxon-name-part-type="genus" reg="Pupina">P.</tp:taxon-name-part><tp:taxon-name-part taxon-name-part-type="species" reg="lowi">lowi</tp:taxon-name-part></tp:taxon-name></italic> by having a more ovate shell shape, and differs from <italic><tp:taxon-name><tp:taxon-name-part taxon-name-part-type="genus" reg="Pupina">P.</tp:taxon-name-part><tp:taxon-name-part taxon-name-part-type="species" reg="brachysoma">brachysoma</tp:taxon-name-part></tp:taxon-name></italic> in that the apertural lip is not expanded.</p></tp:treatment-sec><tp:treatment-sec sec-type="distribution" id="SECID0EB3DM"><title>Distribution.</title><p>Malaysia (<xref ref-type="bibr" rid="B87">Maassen 2001</xref>) and southern Thailand.</p></tp:treatment-sec><tp:treatment-sec sec-type="remarks" id="SECID0EL3DM"><title>Remarks.</title><p>Both similar species <italic><tp:taxon-name><tp:taxon-name-part taxon-name-part-type="genus" reg="Pupina">P.</tp:taxon-name-part><tp:taxon-name-part taxon-name-part-type="species" reg="tchehelensis">tchehelensis</tp:taxon-name-part></tp:taxon-name></italic> and <italic><tp:taxon-name><tp:taxon-name-part taxon-name-part-type="genus" reg="Pupina">P.</tp:taxon-name-part><tp:taxon-name-part taxon-name-part-type="species" reg="lowi">lowi</tp:taxon-name-part></tp:taxon-name></italic> were originally described by de Morgan (1885) from the same vicinity within Perak, peninsular Malaysia: de Morgan (1885) stated that <italic><tp:taxon-name><tp:taxon-name-part taxon-name-part-type="genus" reg="Pupina">P.</tp:taxon-name-part><tp:taxon-name-part taxon-name-part-type="species" reg="lowi">lowi</tp:taxon-name-part></tp:taxon-name></italic> is “much larger than <italic><tp:taxon-name><tp:taxon-name-part taxon-name-part-type="genus" reg="Pupina">P.</tp:taxon-name-part><tp:taxon-name-part taxon-name-part-type="species" reg="tchehelensis">tchehelensis</tp:taxon-name-part></tp:taxon-name></italic>, and this species is distinguished by the shape of its whorls which are much more flattened.” As the type materials of <italic><tp:taxon-name><tp:taxon-name-part taxon-name-part-type="genus" reg="Pupina">P.</tp:taxon-name-part><tp:taxon-name-part taxon-name-part-type="species" reg="tchehelensis">tchehelensis</tp:taxon-name-part></tp:taxon-name></italic> have not yet been discovered, and <italic><tp:taxon-name><tp:taxon-name-part taxon-name-part-type="genus" reg="Pupina">P.</tp:taxon-name-part><tp:taxon-name-part taxon-name-part-type="species" reg="tchehelensis">tchehelensis</tp:taxon-name-part></tp:taxon-name></italic> specimens have a slightly higher shell than <italic><tp:taxon-name><tp:taxon-name-part taxon-name-part-type="genus" reg="Pupina">P.</tp:taxon-name-part><tp:taxon-name-part taxon-name-part-type="species" reg="lowi">lowi</tp:taxon-name-part></tp:taxon-name></italic>, we do not synonymise <italic><tp:taxon-name><tp:taxon-name-part taxon-name-part-type="genus" reg="Pupina">P.</tp:taxon-name-part><tp:taxon-name-part taxon-name-part-type="species" reg="tchehelensis">tchehelensis</tp:taxon-name-part></tp:taxon-name></italic> with <italic><tp:taxon-name><tp:taxon-name-part taxon-name-part-type="genus" reg="Pupina">P.</tp:taxon-name-part><tp:taxon-name-part taxon-name-part-type="species" reg="lowi">lowi</tp:taxon-name-part></tp:taxon-name></italic>. Specimens from Thailand have a larger shell than those from Perak, Malaysia (Fig. <xref ref-type="fig" rid="F37">37A–C</xref>).</p></tp:treatment-sec><tp:treatment-sec><!--Section generated to contain objects referenced in tp:taxon-treatment.--><fig id="F18" position="float" orientation="portrait"><object-id xmlns:xlink="http://www.w3.org/1999/xlink" content-type="doi" xlink:type="simple">10.3897/zookeys.1119.85400.figure18</object-id><object-id xmlns:xlink="http://www.w3.org/1999/xlink" content-type="arpha" xlink:type="simple">01E6983D-770F-5CF2-AB46-0732B058DBA5</object-id><label>Figure 18.</label><caption><p>External shell morphology of three mainland Southeast Asian <italic><tp:taxon-name><tp:taxon-name-part taxon-name-part-type="genus" reg="Pupina">Pupina</tp:taxon-name-part></tp:taxon-name></italic> species groups <bold>A</bold><italic><tp:taxon-name><tp:taxon-name-part taxon-name-part-type="genus" reg="Pupina">Pupina</tp:taxon-name-part><tp:taxon-name-part taxon-name-part-type="species" reg="artata">artata</tp:taxon-name-part></tp:taxon-name></italic> from the <italic><tp:taxon-name><tp:taxon-name-part taxon-name-part-type="genus" reg="Pupina">Pupina</tp:taxon-name-part><tp:taxon-name-part taxon-name-part-type="species" reg="artata">artata</tp:taxon-name-part></tp:taxon-name></italic> species group, <named-content xmlns:xlink="http://www.w3.org/1999/xlink" content-type="dwc:institutional_code" xlink:title="Chulalongkorn University Museum of Natural History" xlink:href="http://grbio.org/institution/chulalongkorn-university-museum-natural-history" xlink:type="simple">CUMZ</named-content> 12003 from Ban Ping Khong, Chiang Mai <bold>B</bold><italic><tp:taxon-name><tp:taxon-name-part taxon-name-part-type="genus" reg="Pupina">Pupina</tp:taxon-name-part><tp:taxon-name-part taxon-name-part-type="species" reg="peguensis">peguensis</tp:taxon-name-part></tp:taxon-name></italic> from the <italic><tp:taxon-name><tp:taxon-name-part taxon-name-part-type="genus" reg="Pupina">Pupina</tp:taxon-name-part><tp:taxon-name-part taxon-name-part-type="species" reg="arula">arula</tp:taxon-name-part></tp:taxon-name></italic> species group, <named-content xmlns:xlink="http://www.w3.org/1999/xlink" content-type="dwc:institutional_code" xlink:title="Chulalongkorn University Museum of Natural History" xlink:href="http://grbio.org/institution/chulalongkorn-university-museum-natural-history" xlink:type="simple">CUMZ</named-content> 12094 from Khao Tham Phra Temple, Chiang Rai <bold>C</bold><italic><tp:taxon-name><tp:taxon-name-part taxon-name-part-type="genus" reg="Pupina">Pupina</tp:taxon-name-part><tp:taxon-name-part taxon-name-part-type="species" reg="siamensis">siamensis</tp:taxon-name-part></tp:taxon-name></italic> from the <italic><tp:taxon-name><tp:taxon-name-part taxon-name-part-type="genus" reg="Pupina">Pupina</tp:taxon-name-part><tp:taxon-name-part taxon-name-part-type="species" reg="arula">arula</tp:taxon-name-part></tp:taxon-name></italic> species group, <named-content xmlns:xlink="http://www.w3.org/1999/xlink" content-type="dwc:institutional_code" xlink:title="Chulalongkorn University Museum of Natural History" xlink:href="http://grbio.org/institution/chulalongkorn-university-museum-natural-history" xlink:type="simple">CUMZ</named-content> 12052 from Sri Thong Cave, Sra Keo, and <bold>D</bold><italic><tp:taxon-name><tp:taxon-name-part taxon-name-part-type="genus" reg="Pupina">Pupina</tp:taxon-name-part><tp:taxon-name-part taxon-name-part-type="species" reg="tchehelensis">tchehelensis</tp:taxon-name-part></tp:taxon-name></italic> from the <italic><tp:taxon-name><tp:taxon-name-part taxon-name-part-type="genus" reg="Pupina">Pupina</tp:taxon-name-part><tp:taxon-name-part taxon-name-part-type="species" reg="aureola">aureola</tp:taxon-name-part></tp:taxon-name></italic> species group, <named-content xmlns:xlink="http://www.w3.org/1999/xlink" content-type="dwc:institutional_code" xlink:title="Chulalongkorn University Museum of Natural History" xlink:href="http://grbio.org/institution/chulalongkorn-university-museum-natural-history" xlink:type="simple">CUMZ</named-content> 12136 from limestone mountain, Phang Nga. Red frames focus on the parietal tooth and posterior canal; blue frames focus on the curvature of the apertural lip when observed from lateral view.</p></caption><graphic xmlns:xlink="http://www.w3.org/1999/xlink" xlink:href="zookeys-1119-001_article-85400__-g018.jpg" position="float" orientation="portrait" xlink:type="simple" id="oo_735379.jpg"><uri content-type="original_file" xlink:type="simple">https://binary.pensoft.net/fig/735379</uri></graphic></fig><fig id="F37" position="float" orientation="portrait"><object-id xmlns:xlink="http://www.w3.org/1999/xlink" content-type="doi" xlink:type="simple">10.3897/zookeys.1119.85400.figure37</object-id><object-id xmlns:xlink="http://www.w3.org/1999/xlink" content-type="arpha" xlink:type="simple">5DC616BD-0A8F-54CE-BD11-6D7118802AA8</object-id><label>Figure 37.</label><caption><p>Shells of <italic><tp:taxon-name><tp:taxon-name-part taxon-name-part-type="genus" reg="Pupina">Pupina</tp:taxon-name-part><tp:taxon-name-part taxon-name-part-type="species" reg="aureola">aureola</tp:taxon-name-part></tp:taxon-name></italic> species group from mainland Southeast Asia. <bold>A–C</bold><italic><tp:taxon-name><tp:taxon-name-part taxon-name-part-type="genus" reg="Pupina">Pupina</tp:taxon-name-part><tp:taxon-name-part taxon-name-part-type="species" reg="tchehelensis">tchehelensis</tp:taxon-name-part></tp:taxon-name></italic>: specimens <bold>A</bold><named-content xmlns:xlink="http://www.w3.org/1999/xlink" content-type="dwc:institutional_code" xlink:title="Forschungsinstitut und Natur-Museum Senckenberg" xlink:href="http://grbio.org/institution/forschungsinstitut-und-natur-museum-senckenberg" xlink:type="simple">SMF</named-content> 109947/6 <bold>B</bold><named-content xmlns:xlink="http://www.w3.org/1999/xlink" content-type="dwc:institutional_code" xlink:title="Chulalongkorn University Museum of Natural History" xlink:href="http://grbio.org/institution/chulalongkorn-university-museum-natural-history" xlink:type="simple">CUMZ</named-content> 12135, and <bold>C</bold><named-content xmlns:xlink="http://www.w3.org/1999/xlink" content-type="dwc:institutional_code" xlink:title="Chulalongkorn University Museum of Natural History" xlink:href="http://grbio.org/institution/chulalongkorn-university-museum-natural-history" xlink:type="simple">CUMZ</named-content> 12136 <bold>D, E</bold><italic><tp:taxon-name><tp:taxon-name-part taxon-name-part-type="genus" reg="Pupina">Pupina</tp:taxon-name-part><tp:taxon-name-part taxon-name-part-type="species" reg="latisulci">latisulci</tp:taxon-name-part></tp:taxon-name></italic> sp. nov. <bold>D</bold> holotype <named-content xmlns:xlink="http://www.w3.org/1999/xlink" content-type="dwc:institutional_code" xlink:title="Chulalongkorn University Museum of Natural History" xlink:href="http://grbio.org/institution/chulalongkorn-university-museum-natural-history" xlink:type="simple">CUMZ</named-content> 12146/1 and <bold>E</bold> paratype <named-content xmlns:xlink="http://www.w3.org/1999/xlink" content-type="dwc:institutional_code" xlink:title="Chulalongkorn University Museum of Natural History" xlink:href="http://grbio.org/institution/chulalongkorn-university-museum-natural-history" xlink:type="simple">CUMZ</named-content> 12146/2 <bold>F–I</bold><italic><tp:taxon-name><tp:taxon-name-part taxon-name-part-type="genus" reg="Pupina">Pupina</tp:taxon-name-part><tp:taxon-name-part taxon-name-part-type="species" reg="paviei">paviei</tp:taxon-name-part></tp:taxon-name></italic><bold>F</bold> paralectotype <named-content xmlns:xlink="http://www.w3.org/1999/xlink" content-type="dwc:institutional_code" xlink:title="Museum National d'Histoire Naturelle" xlink:href="http://grbio.org/institution/museum-national-dhistoire-naturelle-2" xlink:type="simple">MNHN</named-content>-IM-2000-35837 <bold>G</bold> paralectotype <named-content xmlns:xlink="http://www.w3.org/1999/xlink" content-type="dwc:institutional_code" xlink:title="Royal Belgian Institute of Natural Sciences" xlink:href="http://grbio.org/institution/royal-belgian-institute-natural-sciences" xlink:type="simple">RBINS</named-content> 525404, and specimens <bold>H</bold><named-content xmlns:xlink="http://www.w3.org/1999/xlink" content-type="dwc:institutional_code" xlink:title="Chulalongkorn University Museum of Natural History" xlink:href="http://grbio.org/institution/chulalongkorn-university-museum-natural-history" xlink:type="simple">CUMZ</named-content> 12134 and <bold>I</bold><named-content xmlns:xlink="http://www.w3.org/1999/xlink" content-type="dwc:institutional_code" xlink:title="Natural History Museum, London" xlink:href="http://grbio.org/institution/natural-history-museum-london" xlink:type="simple">NHMUK</named-content> ex. Dautzenberg coll. <bold>J</bold><italic><tp:taxon-name><tp:taxon-name-part taxon-name-part-type="genus" reg="Pupina">Pupina</tp:taxon-name-part><tp:taxon-name-part taxon-name-part-type="species" reg="tongupensis">tongupensis</tp:taxon-name-part></tp:taxon-name></italic>, syntype <named-content xmlns:xlink="http://www.w3.org/1999/xlink" content-type="dwc:institutional_code" xlink:title="Natural History Museum, London" xlink:href="http://grbio.org/institution/natural-history-museum-london" xlink:type="simple">NHMUK</named-content> 1906.4.4.38 <bold>K</bold><italic><tp:taxon-name><tp:taxon-name-part taxon-name-part-type="genus" reg="Pupina">Pupina</tp:taxon-name-part><tp:taxon-name-part taxon-name-part-type="species" reg="lowi">lowi</tp:taxon-name-part></tp:taxon-name></italic>, syntype <named-content xmlns:xlink="http://www.w3.org/1999/xlink" content-type="dwc:institutional_code" xlink:title="Museum National d'Histoire Naturelle" xlink:href="http://grbio.org/institution/museum-national-dhistoire-naturelle-2" xlink:type="simple">MNHN</named-content>-IM-2000-35846 <bold>L</bold><italic><tp:taxon-name><tp:taxon-name-part taxon-name-part-type="genus" reg="Pupina">Pupina</tp:taxon-name-part><tp:taxon-name-part taxon-name-part-type="species" reg="anceyi">anceyi</tp:taxon-name-part></tp:taxon-name></italic>, syntype <named-content xmlns:xlink="http://www.w3.org/1999/xlink" content-type="dwc:institutional_code" xlink:title="Museum National d'Histoire Naturelle" xlink:href="http://grbio.org/institution/museum-national-dhistoire-naturelle-2" xlink:type="simple">MNHN</named-content>-IM-2000-35833 <bold>M</bold><italic><tp:taxon-name><tp:taxon-name-part taxon-name-part-type="genus" reg="Pupina">Pupina</tp:taxon-name-part><tp:taxon-name-part taxon-name-part-type="species" reg="laffonti">laffonti</tp:taxon-name-part></tp:taxon-name></italic>, syntype <named-content xmlns:xlink="http://www.w3.org/1999/xlink" content-type="dwc:institutional_code" xlink:title="Museum National d'Histoire Naturelle" xlink:href="http://grbio.org/institution/museum-national-dhistoire-naturelle-2" xlink:type="simple">MNHN</named-content>-IM-2000-9656 <bold>N</bold><italic><tp:taxon-name><tp:taxon-name-part taxon-name-part-type="genus" reg="Pupina">Pupina</tp:taxon-name-part><tp:taxon-name-part taxon-name-part-type="species" reg="solidula">solidula</tp:taxon-name-part></tp:taxon-name></italic>, lectotype <named-content xmlns:xlink="http://www.w3.org/1999/xlink" content-type="dwc:institutional_code" xlink:title="Forschungsinstitut und Natur-Museum Senckenberg" xlink:href="http://grbio.org/institution/forschungsinstitut-und-natur-museum-senckenberg" xlink:type="simple">SMF</named-content> 109915/1 <bold>O</bold><italic><tp:taxon-name><tp:taxon-name-part taxon-name-part-type="genus" reg="Pupina">Pupina</tp:taxon-name-part><tp:taxon-name-part taxon-name-part-type="species" reg="douvillei">douvillei</tp:taxon-name-part></tp:taxon-name></italic>, holotype <named-content xmlns:xlink="http://www.w3.org/1999/xlink" content-type="dwc:institutional_code" xlink:title="Museum National d'Histoire Naturelle" xlink:href="http://grbio.org/institution/museum-national-dhistoire-naturelle-2" xlink:type="simple">MNHN</named-content>-IM-2000-35532. Photo: M. Caballer, P. Maestrati, <named-content xmlns:xlink="http://www.w3.org/1999/xlink" content-type="dwc:institutional_code" xlink:title="Museum National d'Histoire Naturelle" xlink:href="http://grbio.org/institution/museum-national-dhistoire-naturelle-2" xlink:type="simple">MNHN</named-content> (<bold>F, K–O</bold>), F. Trus, <named-content xmlns:xlink="http://www.w3.org/1999/xlink" content-type="dwc:institutional_code" xlink:title="Royal Belgian Institute of Natural Sciences" xlink:href="http://grbio.org/institution/royal-belgian-institute-natural-sciences" xlink:type="simple">RBINS</named-content> (<bold>G</bold>), J. Ablett, H. Taylor, NHM (<bold>J</bold>).</p></caption><graphic xmlns:xlink="http://www.w3.org/1999/xlink" xlink:href="zookeys-1119-001_article-85400__-g037.jpg" position="float" orientation="portrait" xlink:type="simple" id="oo_735398.jpg"><uri content-type="original_file" xlink:type="simple">https://binary.pensoft.net/fig/735398</uri></graphic></fig><fig id="F39" position="float" orientation="portrait"><object-id xmlns:xlink="http://www.w3.org/1999/xlink" content-type="doi" xlink:type="simple">10.3897/zookeys.1119.85400.figure39</object-id><object-id xmlns:xlink="http://www.w3.org/1999/xlink" content-type="arpha" xlink:type="simple">838DC635-6267-58C8-B387-8BE3621B00FF</object-id><label>Figure 39.</label><caption><p><bold>A, B</bold><italic><tp:taxon-name><tp:taxon-name-part taxon-name-part-type="genus" reg="Pupina">Pupina</tp:taxon-name-part><tp:taxon-name-part taxon-name-part-type="species" reg="paviei">paviei</tp:taxon-name-part></tp:taxon-name></italic>: specimens <bold>A</bold><named-content xmlns:xlink="http://www.w3.org/1999/xlink" content-type="dwc:institutional_code" xlink:title="Natural History Museum, London" xlink:href="http://grbio.org/institution/natural-history-museum-london" xlink:type="simple">NHMUK</named-content> ex. Dautzenberg coll. from Kampot, Cambodge and <bold>B</bold><named-content xmlns:xlink="http://www.w3.org/1999/xlink" content-type="dwc:institutional_code" xlink:title="Chulalongkorn University Museum of Natural History" xlink:href="http://grbio.org/institution/chulalongkorn-university-museum-natural-history" xlink:type="simple">CUMZ</named-content> 12134 from Lalu, Sa Kaeo <bold>C, D</bold><italic><tp:taxon-name><tp:taxon-name-part taxon-name-part-type="genus" reg="Pupina">Pupina</tp:taxon-name-part><tp:taxon-name-part taxon-name-part-type="species" reg="tchehelensis">tchehelensis</tp:taxon-name-part></tp:taxon-name></italic>: specimens <bold>C</bold><named-content xmlns:xlink="http://www.w3.org/1999/xlink" content-type="dwc:institutional_code" xlink:title="Forschungsinstitut und Natur-Museum Senckenberg" xlink:href="http://grbio.org/institution/forschungsinstitut-und-natur-museum-senckenberg" xlink:type="simple">SMF</named-content> 109947/6 from Bukit Pondong, Perak and <bold>D</bold><named-content xmlns:xlink="http://www.w3.org/1999/xlink" content-type="dwc:institutional_code" xlink:title="Chulalongkorn University Museum of Natural History" xlink:href="http://grbio.org/institution/chulalongkorn-university-museum-natural-history" xlink:type="simple">CUMZ</named-content> 12136 from limestone mountain, Phang Nga <bold>E, F</bold><italic><tp:taxon-name><tp:taxon-name-part taxon-name-part-type="genus" reg="Pupina">Pupina</tp:taxon-name-part><tp:taxon-name-part taxon-name-part-type="species" reg="dorri">dorri</tp:taxon-name-part><tp:taxon-name-part taxon-name-part-type="subspecies" reg="isanensis">isanensis</tp:taxon-name-part></tp:taxon-name></italic> ssp. nov. <bold>E</bold> holotype <named-content xmlns:xlink="http://www.w3.org/1999/xlink" content-type="dwc:institutional_code" xlink:title="Chulalongkorn University Museum of Natural History" xlink:href="http://grbio.org/institution/chulalongkorn-university-museum-natural-history" xlink:type="simple">CUMZ</named-content> 12140/1 and <bold>F</bold> specimen <named-content xmlns:xlink="http://www.w3.org/1999/xlink" content-type="dwc:institutional_code" xlink:title="Chulalongkorn University Museum of Natural History" xlink:href="http://grbio.org/institution/chulalongkorn-university-museum-natural-history" xlink:type="simple">CUMZ</named-content> 12137 from Khao Wang Pha, Nong Bua Lam Phu.</p></caption><graphic xmlns:xlink="http://www.w3.org/1999/xlink" xlink:href="zookeys-1119-001_article-85400__-g039.jpg" position="float" orientation="portrait" xlink:type="simple" id="oo_735400.jpg"><uri content-type="original_file" xlink:type="simple">https://binary.pensoft.net/fig/735400</uri></graphic></fig></tp:treatment-sec><ref-list><ref id="B191"><mixed-citation xmlns:xlink="http://www.w3.org/1999/xlink" xlink:type="simple"><person-group><name name-style="western"><surname>von Möllendorff</surname><given-names>OF</given-names></name></person-group> (<year>1891</year>) <article-title>On the land and freshwater shells of Perak.</article-title><source>Proceedings of the Zoological Society of London</source><volume>59</volume>(<issue>3</issue>): <fpage>330</fpage>–<lpage>348</lpage>. <ext-link xlink:type="simple" ext-link-type="doi" xlink:href="10.1111/j.1096-3642.1891.tb01757.x">https://doi.org/10.1111/j.1096-3642.1891.tb01757.x</ext-link></mixed-citation></ref><ref id="B87"><mixed-citation xmlns:xlink="http://www.w3.org/1999/xlink" xlink:type="simple"><person-group><name name-style="western"><surname>Maassen</surname><given-names>WJM</given-names></name></person-group> (<year>2001</year>) A preliminary checklist of the non-marine molluscs of West-Malaysia, A handlist. De Kreukel (Supplement): 1–155.</mixed-citation></ref><ref id="B8"><mixed-citation xmlns:xlink="http://www.w3.org/1999/xlink" xlink:type="simple">BEDO (<year>2017</year>) <source>Land Snails: Checklist of Molluscan Biodiversity in Thailand.</source><publisher-name>BEDO</publisher-name>, <publisher-loc>Bangkok</publisher-loc>, <size units="page">300 pp</size>. [in Thai]</mixed-citation></ref><ref id="B190"><mixed-citation xmlns:xlink="http://www.w3.org/1999/xlink" xlink:type="simple"><person-group><name name-style="western"><surname>von Möllendorff</surname><given-names>OF</given-names></name></person-group> (<year>1887</year>) <article-title>The land shells of Perak.</article-title><source>Journal of the Asiatic Society of Bengal</source><volume>55</volume> [<issue>1886</issue>]: <fpage>299</fpage>–<lpage>316</lpage>.</mixed-citation></ref><ref id="B76"><mixed-citation xmlns:xlink="http://www.w3.org/1999/xlink" xlink:type="simple"><person-group><name name-style="western"><surname>Kobelt</surname><given-names>W</given-names></name></person-group> (<year>1902</year>) <source><tp:taxon-name><tp:taxon-name-part taxon-name-part-type="family">Cyclophoridae</tp:taxon-name-part></tp:taxon-name>. Das Tierreich. R.</source><publisher-name>Friedländer und Sohn</publisher-name>, <publisher-loc>Berlin</publisher-loc>, <size units="page">662 pp</size>.</mixed-citation></ref><ref id="B82"><mixed-citation xmlns:xlink="http://www.w3.org/1999/xlink" xlink:type="simple"><person-group><name name-style="western"><surname>Laidlaw</surname><given-names>FF</given-names></name></person-group> (<year>1928</year>) <article-title>A list of the land and fresh-water <tp:taxon-name><tp:taxon-name-part taxon-name-part-type="phylum">mollusca</tp:taxon-name-part></tp:taxon-name> of the Malay Peninsula with notes.</article-title><source>Journal of the Malaysian Branch of the Royal Asiatic Society</source><volume>6</volume>: <fpage>25</fpage>–<lpage>37</lpage>.</mixed-citation></ref><ref id="B180"><mixed-citation xmlns:xlink="http://www.w3.org/1999/xlink" xlink:type="simple"><person-group><name name-style="western"><surname>van Benthem Jutting</surname><given-names>WSS</given-names></name></person-group> (<year>1949</year>) <article-title>On a collection of non-marine <tp:taxon-name><tp:taxon-name-part taxon-name-part-type="phylum">Mollusca</tp:taxon-name-part></tp:taxon-name> from Malaya in the Raffles Museum, Singapore, with an appendix on cave shells.</article-title><source>Bulletin of the Raffles Museum</source><volume>19</volume>: <fpage>50</fpage>–<lpage>77</lpage>.</mixed-citation></ref></ref-list></tp:taxon-treatment>
